# Supplementary material for: High‐Throughput Screen of NPQ in Sorghum Shows Highly Polygenic Architecture of Photoprotection
Source: Plant Environ Interact. 2026 Jan 11;7(1):e70114. doi: 10.1002/pei3.70114 (PMC12791165; doi:10.1002/pei3.70114)
Supplement: Supplementary file 2 — Table S1: Linkage disequilibrium (LD) blocks containing top 0.05% of SNPs from GWAS. Table S3: Summary of candidate genes. Table S4: Top 1% of genes identified via TWAS for each trait, tissue, and model year. Table S5: Top 1% of genes identified via Fisher's combined test for each trait and model year. Table S6: Gene ontology (GO) biological process enrichment analysis of Arabidopsis thaliana orthologues of the top sorghum genes which overlapped in three or more analyses. Table S7: Summary of genes in top results for FCT 3L, FCT GP, TWAS 3L, TWAS GP (top 1%), and GWAS (genes in LD with top 0.05% of SNPs), for each analysis. Table S8: SIFT scores of coding sequence single‐nucleotide polymorphisms SNPs within candidate genes. Table S9: BLUPs of all traits for each accession and model year. Table S10: 2017 NPQ trait values for individual leaf discs. Table S11: 2019 NPQ trait values for individual leaf discs. Table S12: NPQ trait values for top 10 sorghum accessions by Multi‐trait Score. [file PEI3-7-e70114-s002.xlsx]

## Sheet: S1 LD Blocks
S1: Linkage disequilibrium (LD) blocks containing top 0.05% of SNPs from GWAS. For each block, chromosome, lower and upper thresholds (bp), size (KB), and total number of SNPs and genes contained are provided. LD block IDs are numbered consecutively starting from chromosome one lower threshold through chromosome 10 upper threshold.
Chromosome	Lower threshold	Upper threshold	LD block	KB	Number of SNPs	Number of genes
1	265564	285255	5	19.692	73	8
1	285623	310262	6	24.64	220	32
1	525964	700615	12	174.652	366	14
1	733712	776702	14	42.991	127	9
1	823914	826069	25	2.156	25	4
1	873919	899365	27	25.447	56	6
1	929197	934072	32	4.876	14	2
1	937697	953214	34	15.518	145	4
1	1319538	1345869	101	26.332	145	5
1	1364485	1428190	106	63.706	212	12
1	1529622	1535159	116	5.538	15	2
1	1867048	1872492	185	5.445	10	6
1	1873238	1880674	187	7.437	25	5
1	1882867	1898760	191	15.894	92	4
1	1898890	1902159	193	3.27	12	3
1	1904215	1910487	194	6.273	26	1
1	1921788	1924878	199	3.091	6	1
1	1930513	1958950	202	28.438	136	18
1	2036442	2070321	209	33.88	188	4
1	2117022	2139106	218	22.085	81	18
1	2360782	2363785	277	3.004	29	5
1	2412746	2434338	288	21.593	117	4
1	2720910	2729334	340	8.425	78	1
1	2736476	2749984	345	13.509	80	4
1	2808386	2826917	354	18.532	99	8
1	2829171	2829564	357	0.394	2	1
1	2837294	2840200	362	2.907	9	3
1	2840928	2853646	363	12.719	73	2
1	2897363	2911789	366	14.427	193	2
1	2913468	2921417	371	7.95	57	3
1	2927017	2938633	375	11.617	140	8
1	2943624	2959701	383	16.078	104	6
1	2977724	3003211	390	25.488	79	6
1	3023577	3043130	399	19.554	48	3
1	3081074	3128678	404	47.605	196	7
1	3156957	3170862	408	13.906	119	10
1	3217882	3269586	410	51.705	409	48
1	3365456	3366614	446	1.159	9	2
1	3514262	3517371	497	3.11	8	2
1	3517620	3517629	498	0.01	2	3
1	3905035	3907061	577	2.027	17	2
1	3989507	4003596	585	14.09	128	2
1	4003621	4032084	586	28.464	230	21
1	4675786	4700347	639	24.562	97	4
1	5700852	5711652	705	10.801	37	3
1	5821533	5837320	718	15.788	66	1
1	5955287	5964104	763	8.818	82	3
1	5967096	5983955	766	16.86	110	3
1	6140398	6165444	787	25.047	185	10
1	6165453	6194507	788	29.055	134	27
1	6195271	6292952	790	97.682	491	39
1	6362047	6401291	798	39.245	156	10
1	6413999	6521894	800	107.896	516	26
1	6543479	6556879	807	13.401	103	1
1	6697196	6731963	816	34.768	95	4
1	6732723	6772946	817	40.224	57	5
1	6777045	6876591	821	99.547	255	11
1	6876611	6915508	822	38.898	165	7
1	6920026	6926222	829	6.197	51	2
1	6932631	6940643	834	8.013	25	3
1	6942185	6970507	836	28.323	71	5
1	7164104	7184904	853	20.801	66	6
1	7646778	7669112	918	22.335	216	18
1	7744334	7769551	922	25.218	157	3
1	8039979	8101847	961	61.869	360	54
1	8142907	8202055	975	59.149	548	12
1	8370116	8377539	1006	7.424	17	6
1	8390842	8400717	1011	9.876	27	1
1	8403815	8405580	1013	1.766	8	2
1	8412092	8429462	1016	17.371	29	2
1	9108304	9160551	1046	52.248	552	22
1	9223979	9258484	1050	34.506	93	42
1	9502751	9533652	1083	30.902	183	2
1	9911706	9917675	1131	5.97	43	1
1	9963890	9997547	1142	33.658	130	8
1	10870382	10870564	1235	0.183	4	1
1	10871229	10883902	1236	12.674	70	4
1	11025304	11051293	1264	25.99	416	84
1	11053493	11060925	1266	7.433	37	3
1	11233150	11251056	1318	17.907	201	1
1	11251329	11300087	1320	48.759	218	1
1	11306724	11338816	1324	32.093	127	4
1	11338862	11365196	1325	26.335	58	35
1	11425514	11425609	1349	0.096	3	5
1	11617979	11621053	1377	3.075	32	1
1	11621119	11632799	1378	11.681	24	3
1	11669697	11688850	1386	19.154	97	2
1	11778602	11785490	1401	6.889	28	2
1	11936985	11948198	1415	11.214	19	2
1	12038456	12140043	1427	101.588	462	14
1	12669297	12676249	1466	6.953	22	4
1	12850043	12865274	1493	15.232	40	6
1	13304273	13324687	1528	20.415	35	4
1	13391589	13416608	1548	25.02	354	48
1	13621482	13655187	1565	33.706	114	1
1	13701607	13707143	1573	5.537	50	2
1	14265568	14285510	1627	19.943	204	2
1	14464045	14482768	1651	18.724	132	1
1	14565960	14647748	1656	81.789	348	12
1	14660895	14664671	1658	3.777	42	1
1	14982248	14984324	1676	2.077	11	1
1	14986557	15003996	1680	17.44	161	2
1	15005607	15014579	1683	8.973	28	4
1	15518411	15593813	1759	75.403	275	8
1	15634546	15634904	1767	0.359	3	1
1	15660343	15704089	1773	43.747	297	30
1	15704209	15720772	1774	16.564	107	4
1	15720786	15753027	1775	32.242	97	6
1	15753414	15755380	1777	1.967	11	1
1	15755537	15784308	1778	28.772	158	10
1	15854436	15860420	1808	5.985	8	2
1	15868947	15869127	1815	0.181	2	1
1	15869200	15870273	1816	1.074	10	1
1	15870356	15870392	1817	0.037	3	2
1	15871068	15878991	1821	7.924	127	38
1	15879304	15880097	1822	0.794	11	1
1	15885009	15890351	1827	5.343	29	2
1	15892161	15894715	1831	2.555	17	3
1	15897246	15928092	1835	30.847	381	3
1	16706976	16731222	1891	24.247	153	2
1	16733696	16738534	1895	4.839	174	2
1	16738557	16755303	1896	16.747	231	3
1	16762386	16783062	1899	20.677	243	10
1	17243862	17247304	1958	3.443	20	4
1	17395116	17431466	1963	36.351	99	2
1	17498550	17575957	1981	77.408	365	14
1	17576510	17581201	1982	4.692	25	1
1	17834024	17843780	1999	9.757	59	6
1	17844072	17845103	2000	1.032	8	2
1	17845286	17846026	2002	0.741	19	5
1	17846033	17906392	2003	60.36	127	8
1	17906939	17919011	2004	12.073	57	6
1	17920683	17935761	2006	15.079	67	2
1	18125275	18151757	2022	26.483	192	4
1	18846107	18846371	2116	0.265	9	2
1	19069665	19073921	2138	4.257	14	8
1	19352176	19376293	2189	24.118	246	3
1	19591116	19603030	2237	11.915	81	1
1	19640289	19640583	2240	0.295	8	1
1	19793625	19806221	2289	12.597	139	2
1	19831625	19841468	2301	9.844	54	2
1	19982448	19983107	2333	0.66	16	3
1	19983233	19992007	2335	8.775	162	3
1	20070298	20073926	2347	3.629	33	1
1	20122043	20180279	2364	58.237	323	3
1	20310199	20500278	2376	190.08	515	30
1	20560314	20688272	2378	127.959	186	15
1	21463293	21484846	2404	21.554	120	1
1	21490143	21510240	2408	20.098	143	4
1	21542049	21543190	2415	1.142	19	4
1	21603520	21627567	2433	24.048	177	32
1	22186720	22270117	2495	83.398	432	10
1	22276869	22420036	2501	143.168	566	48
1	22799010	22804335	2505	5.326	10	2
1	23191438	23333862	2537	142.425	453	42
1	24476075	24573251	2551	97.177	371	56
1	24574136	24602069	2553	27.934	99	20
1	26301026	26412952	2609	111.927	105	2
1	26412965	26707897	2610	294.933	1529	36
1	26992776	27120047	2653	127.272	616	9
1	27162632	27186368	2666	23.737	135	4
1	27231857	27324958	2672	93.102	479	16
1	28615493	29115493	2682	500.001	2250	84
1	29258375	29286040	2695	27.666	249	2
1	29286924	29322705	2696	35.782	240	48
1	29322732	29386859	2697	64.128	265	24
1	29387002	29886947	2698	499.946	1043	11
1	30005660	30101102	2701	95.443	213	4
1	30101159	30472473	2702	371.315	1626	40
1	30570548	30663882	2708	93.335	250	2
1	48806349	48995090	2733	188.742	303	8
1	48995249	49387459	2734	392.211	1321	8
1	50779068	50852053	2744	72.986	82	8
1	51359429	51480664	2755	121.236	319	3
1	51481679	51527345	2757	45.667	299	12
1	51528212	51583550	2760	55.339	553	2
1	51605254	51772177	2764	166.924	1539	32
1	52891013	52901121	2778	10.109	76	11
1	53023111	53155854	2788	132.744	608	8
1	55520707	55604369	2829	83.663	208	6
1	55811268	55829104	2835	17.837	112	3
1	55832417	55853787	2839	21.371	87	4
1	55861456	55918468	2843	57.013	118	6
1	56750200	56753915	2900	3.716	12	1
1	56768170	56789272	2902	21.103	175	5
1	56868471	56871785	2910	3.315	35	2
1	57226513	57351004	2953	124.492	598	42
1	57379768	57393537	2967	13.77	96	4
1	57486426	57488658	2978	2.233	18	1
1	57531993	57540461	2989	8.469	127	1
1	57726658	57732070	3004	5.413	94	4
1	57774825	57840732	3012	65.908	473	45
1	57844280	57851924	3014	7.645	103	10
1	57851941	57854660	3015	2.72	59	10
1	57854695	57866385	3016	11.691	147	21
1	58059293	58061854	3075	2.562	7	1
1	58195602	58202658	3100	7.057	102	1
1	58242548	58261828	3106	19.281	126	2
1	58263689	58263740	3110	0.052	4	1
1	58309833	58375143	3117	65.311	520	8
1	58508743	58508745	3133	0.003	2	1
1	58514910	58535529	3137	20.62	117	4
1	58634022	58636948	3166	2.927	22	1
1	58658305	58707645	3170	49.341	495	5
1	58711099	58808835	3173	97.737	646	4
1	58813420	58820603	3175	7.184	87	2
1	58826892	58837730	3179	10.839	158	3
1	58879207	58883905	3195	4.699	23	1
1	59272184	59279744	3227	7.561	61	2
1	59280390	59324059	3230	43.67	197	104
1	59324131	59360617	3231	36.487	153	124
1	59384445	59386229	3236	1.785	10	1
1	59540346	59557133	3263	16.788	62	3
1	59657660	59677265	3271	19.606	257	6
1	59683637	59685986	3275	2.35	47	1
1	59751457	59755225	3280	3.769	37	1
1	59757192	59791532	3283	34.341	82	1
1	59791544	59791995	3284	0.452	6	4
1	59793529	59827541	3287	34.013	165	3
1	60526467	60578236	3310	51.77	139	8
1	60581293	60676280	3312	94.988	522	432
1	60676367	60703078	3313	26.712	63	12
1	60727155	60775608	3316	48.454	544	35
1	60788187	60792609	3319	4.423	23	4
1	60794853	60807953	3322	13.101	23	9
1	61129053	61135884	3388	6.832	94	4
1	61358279	61361378	3436	3.1	43	2
1	61560294	61591007	3448	30.714	111	6
1	61670473	61680014	3460	9.542	69	1
1	61683575	61686762	3467	3.188	18	1
1	61878132	61887604	3510	9.473	87	1
1	62068508	62079812	3530	11.305	91	3
1	62111999	62136281	3541	24.283	135	3
1	62136571	62138572	3542	2.002	19	3
1	62569190	62582759	3591	13.57	69	4
1	62738241	62738991	3628	0.751	6	4
1	62750919	62780075	3630	29.157	70	6
1	62830148	62840504	3641	10.357	64	1
1	62841769	62855579	3643	13.811	59	2
1	62864442	62882973	3647	18.532	190	2
1	62887814	62889297	3650	1.484	17	1
1	62889354	62898388	3651	9.035	72	2
1	63075251	63201062	3688	125.812	524	24
1	63346398	63355026	3732	8.629	72	4
1	63521740	63543898	3750	22.159	83	2
1	63598582	63654170	3754	55.589	104	14
1	63673303	63715103	3759	41.801	90	6
1	63715356	63731996	3760	16.641	136	3
1	63732005	63736346	3761	4.342	59	1
1	63747103	63754662	3764	7.56	45	2
1	63756584	63808754	3768	52.171	292	4
1	63897684	63904311	3779	6.628	58	2
1	63904491	63947749	3780	43.259	216	2
1	64004744	64008241	3789	3.498	57	1
1	64008370	64011425	3791	3.056	85	4
1	64011566	64015838	3793	4.273	85	3
1	64015892	64036882	3794	20.991	212	4
1	64297767	64356149	3833	58.383	387	3
1	64407487	64412756	3846	5.27	76	1
1	64728987	64742847	3885	13.861	44	3
1	64745984	64764524	3888	18.541	159	3
1	64789256	64801073	3897	11.818	47	5
1	64808796	64831808	3904	23.013	122	3
1	64836423	64837355	3906	0.933	4	1
1	64837361	64845111	3907	7.751	6	6
1	64975476	65051690	3916	76.215	537	28
1	65072581	65125829	3923	53.249	136	7
1	65126946	65152947	3924	26.002	114	9
1	65829724	65896687	3954	66.964	320	16
1	65906599	65920850	3956	14.252	188	9
1	65921029	65988161	3957	67.133	201	77
1	66039407	66050422	3964	11.016	28	1
1	66179831	66268070	3994	88.24	309	6
1	66275178	66305290	3998	30.113	135	1
1	66513430	66537608	4012	24.179	202	25
1	66537620	66573159	4013	35.54	337	243
1	66926407	66973020	4060	46.614	279	12
1	66976915	66983564	4064	6.65	76	16
1	66985223	66986659	4066	1.437	11	4
1	66987078	66994107	4069	7.03	74	10
1	66995904	67003325	4071	7.422	55	3
1	67003503	67013630	4072	10.128	63	3
1	67014253	67049451	4074	35.199	169	8
1	67049506	67059528	4075	10.023	69	4
1	67062691	67088203	4078	25.513	305	20
1	67101219	67134735	4080	33.517	289	12
1	67135387	67145560	4082	10.174	73	6
1	67147572	67160427	4087	12.856	108	1
1	67189622	67199242	4091	9.621	51	5
1	67200887	67214652	4093	13.766	97	4
1	67214817	67217280	4095	2.464	22	5
1	67217420	67231340	4096	13.921	74	2
1	67231810	67264293	4097	32.484	157	66
1	67264422	67270734	4098	6.313	32	6
1	67270943	67298591	4100	27.649	145	111
1	67303354	67314304	4104	10.951	160	41
1	67316221	67327348	4107	11.128	93	20
1	67328632	67335952	4109	7.321	78	44
1	67339874	67346242	4112	6.369	31	1
1	67355371	67366664	4121	11.294	69	2
1	67371947	67383480	4123	11.534	46	2
1	67386370	67386454	4125	0.085	2	1
1	67441420	67460390	4145	18.971	60	4
1	67514746	67561023	4167	46.278	251	12
1	67677270	67711023	4187	33.754	174	6
1	67834150	67861882	4202	27.733	319	25
1	67862097	67927430	4204	65.334	518	8
1	67931615	67939542	4206	7.928	55	2
1	67972032	68015798	4209	43.767	244	6
1	68017378	68026741	4211	9.364	64	20
1	68026742	68030182	4212	3.441	52	3
1	68030774	68090372	4213	59.599	227	49
1	68090420	68133057	4214	42.638	136	14
1	68134311	68154411	4217	20.101	57	12
1	68159712	68235313	4220	75.602	387	11
1	68314179	68323673	4248	9.495	68	6
1	68340063	68344232	4255	4.17	26	3
1	68353219	68377164	4258	23.946	213	4
1	68395730	68399601	4267	3.872	40	1
1	68399624	68408639	4268	9.016	70	18
1	68412025	68413292	4273	1.268	14	1
1	68516409	68518229	4289	1.821	27	2
1	68554546	68569379	4303	14.834	37	4
1	68628996	68655977	4307	26.982	101	8
1	68673427	68689838	4311	16.412	63	15
1	68690457	68692970	4312	2.514	9	2
1	68695293	68703115	4314	7.823	14	8
1	68703699	68708634	4317	4.936	28	3
1	68709921	68717180	4318	7.26	83	6
1	68717339	68717398	4319	0.06	3	1
1	68717831	68722422	4321	4.592	69	7
1	68722929	68768287	4324	45.359	326	140
1	68983667	69070943	4347	87.277	279	13
1	69795413	69882768	4421	87.356	259	26
1	69964694	69969172	4448	4.479	52	2
1	70186671	70194754	4482	8.084	41	1
1	70194930	70229092	4483	34.163	215	48
1	70229095	70230995	4484	1.901	18	3
1	70231044	70254431	4486	23.388	159	6
1	71020396	71026916	4513	6.521	94	1
1	71323536	71325713	4546	2.178	12	1
1	71359554	71363280	4554	3.727	37	2
1	71409587	71428095	4558	18.509	66	6
1	71520177	71591682	4569	71.506	229	20
1	71605518	71615425	4576	9.908	57	4
1	71615428	71615470	4577	0.043	4	1
1	71615482	71624871	4578	9.39	114	16
1	71630237	71639490	4587	9.254	36	3
1	71662021	71666287	4590	4.267	47	1
1	71666986	71669853	4591	2.868	21	2
1	71671432	71679921	4594	8.49	50	3
1	71679928	71683361	4595	3.434	79	1
1	71690237	71690337	4601	0.101	4	1
1	71692270	71704372	4604	12.103	116	1
1	71708823	71717346	4609	8.524	51	4
1	71717712	71719205	4612	1.494	11	1
1	71728010	71743923	4618	15.914	98	3
1	71744083	71744462	4619	0.38	3	1
1	71749497	71749809	4624	0.313	5	2
1	71756496	71768099	4628	11.604	168	8
1	71770073	71771876	4632	1.804	32	4
1	71778006	71785361	4635	7.356	89	2
1	72086564	72142848	4656	56.285	584	33
1	72142935	72145771	4657	2.837	31	3
1	72490780	72530502	4708	39.723	181	15
1	72563993	72594975	4711	30.983	226	18
1	72607665	72615875	4717	8.211	96	15
1	72664957	72675179	4736	10.223	59	13
1	72682946	72689870	4745	6.925	61	2
1	72790584	72792091	4769	1.508	21	1
1	73060350	73105846	4803	45.497	220	8
1	73643310	73653797	4836	10.488	161	2
1	73662570	73668928	4839	6.359	86	6
1	73669619	73677898	4841	8.28	137	2
1	73680455	73722877	4843	42.423	386	15
1	73772748	73787012	4850	14.265	90	4
1	73810636	73864311	4862	53.676	513	7
1	73870345	73871190	4868	0.846	7	1
1	73871240	73879478	4869	8.239	40	2
1	73879639	73891086	4870	11.448	96	6
1	73898483	73935952	4876	37.47	351	45
1	73935999	73967633	4877	31.635	276	12
1	73973834	73985707	4883	11.874	61	8
1	74005957	74019249	4891	13.293	55	2
1	74200581	74205670	4938	5.09	103	1
1	74250098	74254552	4947	4.455	51	1
1	74280294	74292071	4951	11.778	110	1
1	74297721	74307580	4954	9.86	104	2
1	74341311	74371622	4964	30.312	197	4
1	74442189	74447484	4972	5.296	106	4
1	74450130	74471325	4975	21.196	279	2
1	74485352	74500084	4984	14.733	70	3
1	74500793	74506340	4987	5.548	24	1
1	74507587	74510922	4989	3.336	42	1
1	74513195	74514353	4991	1.159	10	3
1	74515122	74520921	4993	5.8	75	4
1	74524168	74530637	4996	6.47	32	7
1	74530857	74531188	4998	0.332	14	1
1	74531193	74539762	4999	8.57	81	9
1	74549711	74554890	5006	5.18	121	2
1	74555156	74575366	5008	20.211	62	6
1	74578752	74578783	5011	0.032	2	4
1	74578838	74585289	5012	6.452	40	2
1	74586840	74590263	5016	3.424	19	1
1	74590300	74599879	5017	9.58	29	4
1	74820043	74829187	5035	9.145	48	6
1	74850069	74876659	5040	26.591	43	8
1	74877434	74909068	5043	31.635	216	1
1	74976155	75025427	5054	49.273	164	40
1	75038090	75086679	5060	48.59	639	5
1	75433717	75444653	5118	10.937	140	12
1	75444981	75475419	5119	30.439	110	20
1	75487365	75487368	5124	0.004	2	1
1	75519593	75554201	5135	34.609	244	9
1	75594970	75619268	5143	24.299	189	12
1	75690182	75713521	5171	23.34	175	8
1	75714543	75728078	5174	13.536	125	3
1	75728140	75745583	5175	17.444	103	4
1	75762454	75795434	5181	32.981	224	12
1	76023499	76023720	5231	0.222	10	4
1	76180072	76207459	5239	27.388	276	12
1	76244378	76287180	5243	42.803	79	15
1	76479677	76484676	5261	5	38	4
1	76484731	76491067	5262	6.337	37	4
1	76686575	76700834	5298	14.26	29	15
1	76703627	76719797	5301	16.171	128	56
1	76721140	76724490	5302	3.351	13	18
1	76724498	76742630	5303	18.133	75	100
1	76742831	76748860	5304	6.03	43	2
1	76756354	76758667	5307	2.314	11	14
1	76761698	76794886	5311	33.189	268	200
1	76796244	76796521	5313	0.278	4	10
1	76819998	76820421	5323	0.424	2	1
1	76822203	76838972	5324	16.77	41	32
1	76840320	76867322	5326	27.003	244	24
1	76881327	76883244	5329	1.918	9	4
1	76883362	76892480	5330	9.119	36	2
1	76909645	76928103	5335	18.459	98	28
1	77103749	77113185	5367	9.437	24	6
1	77564171	77565306	5417	1.136	2	1
1	77682328	77707848	5443	25.521	91	2
1	77714612	77717292	5450	2.681	53	1
1	77774655	77782313	5454	7.659	81	2
1	77827169	77831349	5467	4.181	22	1
1	77998779	78030802	5479	32.024	79	6
1	78071233	78087213	5485	15.981	34	7
1	78130358	78154024	5490	23.667	172	4
1	78156121	78180613	5493	24.493	128	3
1	78243239	78247726	5507	4.488	29	1
1	78290650	78315312	5523	24.663	178	4
1	78319776	78320016	5528	0.241	4	1
1	78355157	78403453	5541	48.297	287	28
1	78426736	78488687	5544	61.952	430	8
1	78611808	78617555	5584	5.748	56	3
1	78679975	78680189	5608	0.215	2	1
1	78749899	78772584	5643	22.686	155	2
1	78820207	78820475	5663	0.269	3	1
1	78830699	78867712	5669	37.014	89	6
1	78896874	78917415	5676	20.542	93	8
1	78917592	78918535	5677	0.944	11	2
1	78943615	78964839	5686	21.225	107	3
1	79018437	79032670	5696	14.234	44	4
1	79239159	79245990	5742	6.832	25	3
1	79279673	79316698	5747	37.026	262	168
1	79321630	79332227	5749	10.598	21	3
1	79368578	79368867	5757	0.29	2	5
1	79369101	79370080	5759	0.98	12	5
1	79370487	79376560	5761	6.074	93	3
1	79379220	79385175	5763	5.956	62	6
1	79387216	79395272	5765	8.057	84	22
1	79397496	79400490	5768	2.995	43	11
1	79402791	79405638	5769	2.848	47	1
1	79443707	79452569	5784	8.863	168	2
1	79581653	79583896	5841	2.244	9	1
1	79746755	79752969	5881	6.215	22	2
1	80062190	80071586	5943	9.397	45	4
1	80071809	80087506	5944	15.698	97	4
1	80137138	80145229	5951	8.092	20	2
1	80599499	80883912	5978	284.414	544	138
2	275235	301595	5986	26.361	68	2
2	327861	358050	5998	30.19	66	4
2	383050	387428	6006	4.379	45	2
2	393603	407636	6013	14.034	162	2
2	461740	471294	6034	9.555	87	10
2	487696	488009	6045	0.314	3	1
2	498257	499509	6050	1.253	18	1
2	500749	510909	6053	10.161	46	3
2	511310	511340	6055	0.031	3	1
2	575936	602523	6085	26.588	136	6
2	684041	698470	6094	14.43	122	12
2	705507	711327	6098	5.821	26	3
2	720293	734725	6107	14.433	93	12
2	734783	738365	6109	3.583	35	1
2	738867	747231	6112	8.365	74	8
2	749837	758319	6116	8.483	38	2
2	768017	768537	6121	0.521	4	7
2	981400	1008301	6175	26.902	183	6
2	1034236	1034525	6184	0.29	6	3
2	1059949	1064762	6188	4.814	52	2
2	1088861	1116271	6200	27.411	215	4
2	1172890	1182301	6216	9.412	47	3
2	1186627	1214351	6222	27.725	199	36
2	1233056	1246463	6231	13.408	94	3
2	1416067	1421179	6282	5.113	14	2
2	1548156	1552384	6315	4.229	94	1
2	1552468	1554910	6317	2.443	36	1
2	1581162	1585586	6328	4.425	27	1
2	1586050	1587578	6330	1.529	20	1
2	1609868	1625881	6341	16.014	173	2
2	1716121	1734040	6359	17.92	89	1
2	1941243	1950629	6426	9.387	76	2
2	1950740	1955991	6427	5.252	122	4
2	1976247	1984690	6437	8.444	75	5
2	1985015	1988890	6440	3.876	38	35
2	1990252	2011109	6441	20.858	144	38
2	2132746	2146997	6459	14.252	224	3
2	2268609	2308032	6511	39.424	74	4
2	2349501	2349926	6528	0.426	8	1
2	2411475	2412711	6537	1.237	6	1
2	2418584	2434443	6543	15.86	59	2
2	2488178	2522042	6547	33.865	82	8
2	2644727	2654961	6590	10.235	136	5
2	2671799	2674149	6596	2.351	37	2
2	2680445	2690456	6598	10.012	85	1
2	2690506	2691584	6599	1.079	11	1
2	2739124	2760349	6602	21.226	228	24
2	2788142	2796940	6611	8.799	60	4
2	2805502	2816348	6619	10.847	49	21
2	2828191	2861913	6623	33.723	117	4
2	2865380	2895976	6626	30.597	156	78
2	2897723	2902378	6630	4.656	51	2
2	2921447	2934107	6633	12.661	33	2
2	3011750	3012132	6642	0.383	9	3
2	3053753	3058024	6646	4.272	68	1
2	3058566	3060238	6649	1.673	10	2
2	3060360	3078202	6650	17.843	39	21
2	3125139	3131993	6659	6.855	35	1
2	3147292	3147710	6661	0.419	11	1
2	3148795	3177138	6662	28.344	63	36
2	3241287	3254619	6671	13.333	165	2
2	3371226	3374309	6686	3.084	11	1
2	3816946	3826269	6738	9.324	47	1
2	3885536	3887842	6768	2.307	43	1
2	3924418	3929469	6796	5.052	93	1
2	3931506	3945703	6800	14.198	60	2
2	3968702	3977410	6812	8.709	45	6
2	3979633	3986232	6814	6.6	15	8
2	4001879	4014187	6820	12.309	94	3
2	4047873	4102938	6827	55.066	189	7
2	4165945	4177528	6831	11.584	71	2
2	4196031	4200944	6837	4.914	93	1
2	4251884	4272959	6846	21.076	283	4
2	4906729	4925730	6999	19.002	129	6
2	4951417	4968844	7015	17.428	303	2
2	4971277	4988679	7017	17.403	92	9
2	5029993	5095193	7025	65.201	575	7
2	5096514	5126090	7027	29.577	304	8
2	5465325	5489100	7079	23.776	218	4
2	5493585	5497560	7084	3.976	53	1
2	5497628	5523683	7085	26.056	160	3
2	5536222	5545036	7090	8.815	53	1
2	5545082	5570738	7091	25.657	161	88
2	5571038	5585954	7092	14.917	93	6
2	5606207	5608727	7104	2.521	19	1
2	5632438	5641855	7110	9.418	69	2
2	5642954	5648310	7113	5.357	62	1
2	5664025	5689769	7117	25.745	136	4
2	5689781	5701305	7118	11.525	234	12
2	5721829	5746126	7122	24.298	249	12
2	5746134	5766326	7123	20.193	88	2
2	5766341	5768253	7124	1.913	23	2
2	5770785	5771000	7128	0.216	6	3
2	5771014	5797412	7129	26.399	307	18
2	5797416	5802632	7130	5.217	41	4
2	5806477	5815414	7133	8.938	109	32
2	5815423	5825723	7134	10.301	110	24
2	5828558	5828623	7139	0.066	2	1
2	5828711	5834115	7140	5.405	96	24
2	5834263	5838062	7141	3.8	39	4
2	5915544	5919575	7159	4.032	14	1
2	5986506	5991573	7170	5.068	55	1
2	6010834	6013922	7179	3.089	50	1
2	6140018	6143208	7237	3.191	66	1
2	6184859	6203538	7245	18.68	356	3
2	6208239	6208386	7251	0.148	10	1
2	6208407	6218112	7252	9.706	130	2
2	6219264	6220101	7254	0.838	6	9
2	6238011	6243754	7277	5.744	44	2
2	6245937	6246535	7282	0.599	7	2
2	6405127	6428714	7302	23.588	71	1
2	6470582	6477626	7327	7.045	45	9
2	6492193	6495310	7333	3.118	54	1
2	6524549	6527580	7336	3.032	122	1
2	6529523	6542988	7341	13.466	255	4
2	6572953	6579740	7351	6.788	92	10
2	6579751	6584429	7352	4.679	80	2
2	6744872	6751630	7390	6.759	28	1
2	6759513	6774878	7394	15.366	65	1
2	6799833	6803009	7410	3.177	107	7
2	6811315	6816204	7420	4.89	89	2
2	7199222	7199807	7499	0.586	7	3
2	7710652	7717054	7597	6.403	154	2
2	7795194	7812764	7617	17.571	33	3
2	7812771	7818729	7618	5.959	79	7
2	7825777	7828038	7628	2.262	11	1
2	7831333	7836123	7635	4.791	20	2
2	7898078	7909868	7649	11.791	100	2
2	7915593	7915762	7654	0.17	3	1
2	8039986	8040680	7676	0.695	8	4
2	8049959	8050003	7680	0.045	4	1
2	8062322	8093777	7700	31.456	172	16
2	8162017	8214560	7714	52.544	173	6
2	8229435	8258220	7718	28.786	217	20
2	8455016	8478316	7746	23.301	162	6
2	8479594	8605536	7748	125.943	1019	45
2	8664939	8695641	7755	30.703	333	4
2	8928954	8928990	7806	0.037	2	2
2	9198926	9216224	7826	17.299	58	4
2	9421721	9437067	7850	15.347	80	2
2	9465873	9470386	7857	4.514	91	1
2	9532327	9532678	7865	0.352	7	3
2	9778957	9779070	7889	0.114	6	1
2	9816754	9819928	7895	3.175	19	2
2	10563613	10620638	7970	57.026	396	5
2	10916179	10923989	8010	7.811	144	10
2	10925279	11000997	8014	75.719	237	12
2	11063249	11092967	8022	29.719	403	2
2	11093010	11100522	8023	7.513	88	1
2	11184036	11311386	8029	127.351	450	4
2	11464951	11620917	8041	155.967	727	7
2	12456677	12466879	8110	10.203	86	1
2	12466991	12470961	8112	3.971	47	1
2	12482674	12498427	8122	15.754	125	2
2	12504327	12508021	8127	3.695	69	9
2	12575371	12604895	8137	29.525	283	15
2	12608228	12657164	8139	48.937	603	12
2	12657184	12675803	8140	18.62	132	4
2	12675881	12678377	8141	2.497	39	1
2	12682545	12695141	8144	12.597	228	2
2	12698558	12733275	8146	34.718	222	3
2	12734336	12735100	8150	0.765	17	1
2	12743190	12744633	8159	1.444	38	2
2	12792994	12793101	8167	0.108	6	1
2	12886054	12930942	8185	44.889	495	3
2	12993785	13016321	8190	22.537	298	6
2	13121239	13123358	8192	2.12	25	2
2	13233176	13269619	8204	36.444	279	3
2	13390928	13393768	8226	2.841	25	1
2	13544641	13546909	8238	2.269	3	4
2	13800573	14138397	8243	337.825	262	25
2	14138428	14294362	8244	155.935	588	21
2	14771220	15072580	8246	301.361	804	99
2	15072657	15078260	8247	5.604	41	1
2	15078782	15120689	8248	41.908	89	4
2	15120701	15133550	8249	12.85	76	1
2	15161551	15286714	8253	125.164	721	75
2	15287007	15786990	8254	499.984	902	91
2	16415669	16423164	8265	7.496	72	5
2	16476757	16600815	8270	124.059	217	24
2	17692001	17757435	8284	65.435	312	8
2	18079363	18534247	8291	454.885	1876	56
2	18537005	18698301	8293	161.297	673	25
2	19250281	19750281	8300	500.001	2929	5
2	19839446	19908425	8303	68.98	235	4
2	52002624	52047535	8830	44.912	124	10
2	52047574	52547564	8831	499.991	570	12
2	52613066	52735415	8833	122.35	332	2
2	54562721	54588878	8863	26.158	265	4
2	54592015	54620602	8865	28.588	236	8
2	55545466	55706288	8940	160.823	555	16
2	55940525	55956943	8948	16.419	145	4
2	55957355	56047791	8950	90.437	237	22
2	56148130	56209112	8954	60.983	162	20
2	56565028	56600174	8967	35.147	201	2
2	57548807	57548917	9004	0.111	3	4
2	57858979	57963471	9042	104.493	394	9
2	58639980	58663031	9067	23.052	52	9
2	58701383	58768171	9075	66.789	277	15
2	58769083	58842576	9077	73.494	310	6
2	58851627	58860661	9081	9.035	77	1
2	58860841	58862375	9083	1.535	21	1
2	58864220	58865901	9086	1.682	18	4
2	58866111	58872592	9087	6.482	40	6
2	58874480	58889430	9089	14.951	193	28
2	58891212	58897450	9091	6.239	130	1
2	58897492	58903025	9092	5.534	84	6
2	58903104	58946350	9093	43.247	393	10
2	58946430	59026301	9094	79.872	686	9
2	59026988	59037338	9096	10.351	104	2
2	59155553	59161270	9131	5.718	79	2
2	59187864	59192681	9154	4.818	46	2
2	59193713	59195286	9156	1.574	6	1
2	59782225	59789001	9258	6.777	44	4
2	59805543	59806325	9270	0.783	22	1
2	59947936	59985426	9307	37.491	264	2
2	60133167	60146916	9341	13.75	196	2
2	60147237	60164819	9343	17.583	123	2
2	60321116	60325782	9384	4.667	65	2
2	60589616	60594251	9426	4.636	23	3
2	60639218	60644927	9436	5.71	16	1
2	60822207	60830956	9476	8.75	37	2
2	61508631	61543298	9615	34.668	431	6
2	61747592	61762877	9672	15.286	142	4
2	61762929	61771184	9673	8.256	41	1
2	61771983	61796958	9675	24.976	100	16
2	61799692	61808678	9677	8.987	48	6
2	61976551	61980468	9706	3.918	35	2
2	62361199	62384676	9775	23.478	140	4
2	62669616	62679142	9809	9.527	63	9
2	62682563	62700419	9812	17.857	122	1
2	62884420	62904669	9831	20.25	246	9
2	62904794	62911671	9832	6.878	76	1
2	63154100	63175600	9878	21.501	268	6
2	63386685	63386829	9909	0.145	7	1
2	63453876	63473249	9931	19.374	188	12
2	63514611	63550220	9938	35.61	294	6
2	63550228	63551675	9939	1.448	29	1
2	63607874	63634521	9957	26.648	87	16
2	63639107	63658844	9961	19.738	236	21
2	63663507	63668484	9964	4.978	86	1
2	63668571	63670720	9965	2.15	19	2
2	63675780	63684881	9976	9.102	56	12
2	63693859	63715551	9981	21.693	158	6
2	63715969	63720321	9983	4.353	93	6
2	63720975	63721969	9987	0.995	26	2
2	63722006	63732725	9988	10.72	123	27
2	63732738	63737846	9989	5.109	33	5
2	63767888	63773604	9992	5.717	40	4
2	63791131	63804008	10008	12.878	61	6
2	63845600	63851453	10028	5.854	34	2
2	63855715	63865405	10030	9.691	42	2
2	63875240	63915356	10035	40.117	464	6
2	63916793	63922360	10039	5.568	52	2
2	63977264	64059462	10050	82.199	243	4
2	64084079	64089595	10056	5.517	21	1
2	64089779	64138868	10057	49.09	114	18
2	64146755	64146900	10060	0.146	6	4
2	64228977	64254847	10075	25.871	122	10
2	64257618	64286023	10079	28.406	94	4
2	64288935	64366297	10083	77.363	569	54
2	64366861	64385653	10085	18.793	103	2
2	64385683	64391924	10086	6.242	55	1
2	64398449	64412022	10092	13.574	65	28
2	64414047	64461549	10094	47.503	258	250
2	64471155	64477126	10099	5.972	94	4
2	64477566	64515010	10102	37.445	211	20
2	64535769	64544353	10104	8.585	83	10
2	64545904	64578684	10106	32.781	184	72
2	64578707	64591280	10107	12.574	194	1
2	64591295	64601249	10108	9.955	145	1
2	64604409	64618954	10110	14.546	91	2
2	64618973	64658860	10111	39.888	188	8
2	65078186	65101010	10140	22.825	198	18
2	65243094	65295661	10154	52.568	154	171
2	65295682	65301448	10155	5.767	7	7
2	65303053	65317210	10160	14.158	125	8
2	65428594	65445057	10185	16.464	174	4
2	65445980	65453995	10187	8.016	64	1
2	65495501	65561718	10205	66.218	344	84
2	65561772	65582218	10206	20.447	109	1
2	65582370	65615202	10207	32.833	218	4
2	65616311	65652279	10209	35.969	255	36
2	65658782	65681263	10217	22.482	95	10
2	65681892	65692568	10218	10.677	39	16
2	65693903	65711054	10220	17.152	197	9
2	65728061	65733540	10226	5.48	29	8
2	65734994	65756753	10229	21.76	57	24
2	65756833	65761650	10230	4.818	59	10
2	65820964	65903662	10240	82.699	408	64
2	65903794	65920536	10241	16.743	146	15
2	65921400	65974526	10242	53.127	248	45
2	65983833	65993252	10246	9.42	83	12
2	66000842	66012623	10251	11.782	109	16
2	66075590	66092603	10266	17.014	104	24
2	66107145	66108266	10268	1.122	4	4
2	66123141	66169157	10270	46.017	98	63
2	66169394	66183701	10272	14.308	138	6
2	66184689	66195574	10274	10.886	117	3
2	66815662	66842130	10342	26.469	161	20
2	67246364	67264480	10359	18.117	118	8
2	67308578	67317637	10366	9.06	143	3
2	67389123	67399173	10371	10.051	68	2
2	67401362	67431112	10375	29.751	166	24
2	67446289	67477429	10379	31.141	252	20
2	67644946	67665483	10398	20.538	226	4
2	67677504	67706269	10403	28.766	450	3
2	67753961	67800526	10410	46.566	361	12
2	67849816	67873002	10427	23.187	332	5
2	67874598	67932114	10431	57.517	276	18
2	67949410	67987519	10437	38.11	213	18
2	68229732	68236623	10471	6.892	175	2
2	68409008	68409563	10501	0.556	8	1
2	68516943	68531233	10533	14.291	104	3
2	68595643	68604285	10550	8.643	31	2
2	68878357	68890891	10602	12.535	36	2
2	68893186	68906391	10604	13.206	97	1
2	69067711	69100172	10640	32.462	271	7
2	69106422	69113315	10645	6.894	35	2
2	69166826	69172006	10670	5.181	17	2
2	69499689	69503341	10761	3.653	34	1
2	69678458	69681799	10809	3.342	34	4
2	69682810	69698946	10812	16.137	181	10
2	69702037	69710180	10816	8.144	130	8
2	69712261	69713564	10820	1.304	13	2
2	69714679	69717995	10824	3.317	25	1
2	69718213	69724781	10825	6.569	94	3
2	69732250	69765128	10831	32.879	262	20
2	69827113	69830193	10865	3.081	25	1
2	70098137	70115336	10939	17.2	271	8
2	70115404	70120528	10940	5.125	63	2
2	70123120	70131657	10943	8.538	72	4
2	70303907	70316810	11005	12.904	153	9
2	70319478	70323597	11006	4.12	25	2
2	70425183	70468556	11033	43.374	287	9
2	70655520	70671757	11079	16.238	219	4
2	70712836	70755687	11098	42.852	171	12
2	70837801	70861190	11116	23.39	73	12
2	70879658	70924676	11121	45.019	142	7
2	71096329	71171429	11132	75.101	402	11
2	72154904	72210655	11204	55.752	339	5
2	72224199	72227511	11206	3.313	56	2
2	72255566	72278373	11223	22.808	129	12
2	72285579	72311900	11227	26.322	105	6
2	72749735	72760447	11267	10.713	35	3
2	73037936	73038936	11318	1.001	8	2
2	73041182	73070124	11320	28.943	141	8
2	73071934	73088433	11323	16.5	46	12
2	73163504	73171781	11345	8.278	141	2
2	73409642	73425947	11390	16.306	105	2
2	73458096	73485928	11397	27.833	65	18
2	73492923	73499256	11399	6.334	62	2
2	73500129	73526111	11400	25.983	214	20
2	73589015	73666666	11406	77.652	333	45
2	73779434	73793781	11424	14.348	216	2
2	73809754	73839138	11433	29.385	217	56
2	73844009	73888199	11436	44.191	217	72
2	73894879	73895591	11442	0.713	19	6
2	73897275	73904436	11446	7.162	43	1
2	73945342	73948043	11457	2.702	21	8
2	73964438	73979853	11464	15.416	127	16
2	73987832	73988764	11469	0.933	5	1
2	73993689	73993730	11475	0.042	2	2
2	73998534	74009394	11479	10.861	51	6
2	74009446	74011200	11480	1.755	23	5
2	74124658	74124677	11532	0.02	2	1
2	74148164	74149742	11539	1.579	29	2
2	74300909	74315710	11586	14.802	32	2
2	74359574	74370764	11593	11.191	63	4
2	74370807	74371708	11594	0.902	2	3
2	74371906	74380269	11596	8.364	12	1
2	74766573	74767941	11669	1.369	4	1
2	74787121	74833466	11673	46.346	156	8
2	75344086	75376456	11717	32.371	259	5
2	75749557	75758457	11773	8.901	163	1
2	75885079	75891765	11795	6.687	33	7
2	76050853	76068097	11845	17.245	187	3
2	76127467	76171956	11872	44.49	179	49
2	76182696	76211058	11877	28.363	84	8
2	76353703	76388889	11898	35.187	90	2
2	76401870	76418472	11901	16.603	124	32
2	76420151	76423617	11903	3.467	49	8
2	76423684	76431297	11904	7.614	55	2
2	76436273	76459370	11909	23.098	98	6
2	76495323	76510829	11920	15.507	51	1
2	76551018	76607596	11926	56.579	198	33
2	76624991	76650420	11931	25.43	41	9
2	76714208	76736695	11949	22.488	99	4
2	76909123	76926107	12003	16.985	177	2
2	76926121	76936052	12004	9.932	67	4
2	76936747	76974991	12005	38.245	106	3
2	76995368	77015602	12007	20.235	198	3
2	77140614	77164536	12023	23.923	134	4
3	900161	911757	12161	11.597	52	2
3	911863	915214	12162	3.352	32	3
3	1161573	1181136	12179	19.564	143	1
3	1232434	1259537	12190	27.104	102	8
3	1260204	1279025	12191	18.822	16	1
3	1614852	1620095	12225	5.244	16	3
3	1620966	1647829	12226	26.864	108	6
3	1783123	1827063	12251	43.941	150	14
3	1888200	1930468	12262	42.269	180	10
3	2262173	2338263	12315	76.091	215	1
3	2502372	2504043	12338	1.672	23	2
3	2504347	2526787	12339	22.441	106	40
3	2527651	2530707	12340	3.057	13	1
3	2531810	2575196	12342	43.387	134	6
3	2796081	2845204	12360	49.124	383	1
3	2866468	2873170	12365	6.703	26	2
3	3071464	3082451	12407	10.988	155	3
3	3516032	3518837	12488	2.806	11	2
3	3519146	3525096	12489	5.951	29	10
3	3677842	3691629	12532	13.788	18	3
3	3914295	3958816	12547	44.522	447	6
3	4061201	4096206	12558	35.006	191	14
3	4266537	4287807	12575	21.271	100	3
3	4519085	4527776	12599	8.692	63	1
3	4556473	4578413	12610	21.941	230	18
3	4591845	4594348	12615	2.504	42	2
3	4600163	4611873	12619	11.711	69	6
3	4671815	4675878	12634	4.064	47	2
3	4684504	4690113	12642	5.61	44	2
3	4696238	4711123	12648	14.886	183	5
3	4711688	4722998	12650	11.311	58	1
3	4724179	4725935	12652	1.757	13	4
3	4824903	4841852	12675	16.95	138	14
3	4842450	4891049	12676	48.6	416	192
3	4892818	4900996	12680	8.179	59	6
3	4916269	4945124	12685	28.856	38	3
3	4949483	4978228	12689	28.746	116	14
3	4980778	4995893	12692	15.116	43	18
3	5009217	5046960	12701	37.744	143	14
3	5103264	5107272	12733	4.009	24	2
3	5111021	5138793	12741	27.773	158	78
3	5488267	5492015	12769	3.749	12	5
3	5521882	5522437	12775	0.556	8	2
3	5522452	5531095	12776	8.644	52	4
3	5592633	5596127	12790	3.495	52	7
3	5621646	5622734	12798	1.089	30	6
3	5770475	5777600	12852	7.126	97	1
3	5786651	5786924	12857	0.274	7	2
3	5906143	5912791	12865	6.649	74	2
3	5918529	5936684	12869	18.156	7	1
3	6012309	6020355	12886	8.047	42	2
3	6037166	6041500	12898	4.335	77	1
3	6046969	6066541	12904	19.573	141	10
3	6068416	6106248	12906	37.833	222	30
3	6107945	6108370	12910	0.426	10	2
3	6109260	6109729	12912	0.47	5	1
3	6126899	6144172	12923	17.274	117	1
3	6169408	6177281	12930	7.874	50	3
3	6185553	6188084	12935	2.532	8	2
3	6291352	6316519	12964	25.168	132	15
3	6809740	6818032	13043	8.293	44	3
3	7022989	7045672	13076	22.684	69	6
3	7133638	7136302	13142	2.665	26	1
3	7404371	7411884	13205	7.514	32	1
3	7472309	7479094	13246	6.786	63	2
3	7559594	7576243	13271	16.65	60	2
3	7585008	7604150	13273	19.143	156	3
3	7748584	7775398	13305	26.815	78	4
3	7916635	7917021	13344	0.387	4	1
3	7960035	8026864	13355	66.83	468	12
3	8170108	8183682	13389	13.575	142	1
3	8365778	8387186	13427	21.409	142	3
3	8501224	8516493	13437	15.27	82	1
3	8585330	8596035	13454	10.706	193	3
3	8713648	8715899	13524	2.252	27	1
3	8737520	8738727	13528	1.208	15	1
3	8743462	8752364	13532	8.903	101	1
3	8946061	8979415	13558	33.355	248	2
3	8980897	8986452	13560	5.556	56	2
3	9005059	9007947	13563	2.889	78	3
3	9031945	9038406	13572	6.462	74	4
3	9040805	9047704	13576	6.9	41	1
3	9056979	9058072	13578	1.094	12	1
3	9058733	9061473	13581	2.741	6	1
3	9136643	9160829	13600	24.187	159	3
3	9162254	9189570	13603	27.317	160	8
3	9331469	9346000	13610	14.532	144	9
3	9494506	9530620	13623	36.115	46	3
3	9548082	9582089	13629	34.008	87	20
3	9594661	9634387	13635	39.727	255	4
3	9638149	9650584	13637	12.436	155	2
3	9693118	9708151	13655	15.034	26	2
3	10025900	10042976	13717	17.077	180	5
3	10043019	10043429	13718	0.411	4	1
3	10064244	10065257	13719	1.014	8	2
3	10087874	10088355	13728	0.482	3	3
3	10267045	10273410	13748	6.366	32	2
3	10274590	10282500	13750	7.911	86	1
3	10325418	10369541	13759	44.124	300	22
3	10461595	10484197	13775	22.603	317	5
3	10501847	10523501	13781	21.655	179	2
3	10577516	10626770	13789	49.255	207	3
3	11084786	11101449	13812	16.664	108	3
3	11277510	11280812	13832	3.303	30	1
3	11311166	11380901	13839	69.736	436	9
3	11410096	11473927	13845	63.832	280	1
3	11530391	11553995	13853	23.605	64	1
3	11554658	11557471	13858	2.814	25	3
3	11588886	11606462	13863	17.577	369	3
3	11606603	11607978	13864	1.376	7	5
3	11653015	11699850	13872	46.836	146	1
3	11700834	11721422	13874	20.589	115	12
3	11744721	11753395	13881	8.675	155	3
3	12026909	12103798	13909	76.89	383	8
3	12294444	12315605	13937	21.162	119	6
3	12315692	12322001	13938	6.31	79	6
3	12400845	12446291	13950	45.447	259	4
3	12469634	12534048	13956	64.415	319	12
3	12677376	12696430	13968	19.055	136	3
3	12697029	12712787	13971	15.759	157	12
3	12751459	12774798	13975	23.34	465	6
3	12774894	12821290	13976	46.397	315	12
3	13381501	13401365	14007	19.865	39	3
3	14145691	14151268	14030	5.578	76	2
3	14152092	14170709	14032	18.618	295	2
3	14340820	14753533	14040	412.714	2094	48
3	14753572	14756738	14041	3.167	47	1
3	14763928	14810082	14044	46.155	299	12
3	15193111	15303706	14064	110.596	382	4
3	15432353	15496189	14077	63.837	420	24
3	15496231	15593695	14078	97.465	483	20
3	15769153	15773974	14098	4.822	42	6
3	15874367	15874531	14125	0.165	4	1
3	15878353	15917931	14128	39.579	250	6
3	16063966	16130145	14144	66.18	243	1
3	19258107	19261294	14203	3.188	42	2
3	21573068	21995721	14220	422.654	117	16
3	21995744	22495732	14221	499.989	325	16
3	24596950	24851140	14232	254.191	1244	109
3	24851149	25351149	14233	500.001	1276	68
3	25539780	26039780	14235	500.001	1271	260
3	26407781	26907781	14237	500.001	1604	44
3	26908075	27127630	14238	219.556	360	7
3	27627732	27759164	14240	131.433	1129	8
3	27768633	27877195	14246	108.563	661	1
3	27952853	28452851	14250	499.999	2395	1
3	31557785	31755792	14265	198.008	52	2
3	45332994	45832992	14296	499.999	749	39
3	47064459	47368106	14301	303.648	864	45
3	47368241	47432014	14302	63.774	361	1
3	47892469	48033071	14308	140.603	560	6
3	52089052	52165682	14430	76.631	406	5
3	52276964	52322705	14447	45.742	129	3
3	52838074	52858817	14466	20.744	146	9
3	53034030	53148205	14476	114.176	210	4
3	53319458	53323319	14511	3.862	27	1
3	53332041	53332443	14513	0.403	17	1
3	53368892	53369224	14525	0.333	5	2
3	53387847	53393251	14536	5.405	33	6
3	53505097	53551029	14554	45.933	218	2
3	54181231	54222344	14604	41.114	220	3
3	54734526	54796242	14629	61.717	391	10
3	54797217	54823491	14631	26.275	115	1
3	54825485	54845615	14633	20.131	172	3
3	54845736	54869724	14634	23.989	44	3
3	55076317	55115079	14654	38.763	222	2
3	55344928	55347653	14713	2.726	35	3
3	55380321	55390091	14721	9.771	30	2
3	55402681	55429903	14725	27.223	139	6
3	55436432	55449707	14730	13.276	124	12
3	55453208	55466059	14732	12.852	39	8
3	55592341	55730103	14750	137.763	368	22
3	55988301	56001823	14763	13.523	92	8
3	56001913	56004444	14764	2.532	25	1
3	56004550	56021322	14765	16.773	278	78
3	56023803	56024461	14768	0.659	15	2
3	56071512	56110782	14781	39.271	269	18
3	56221701	56238528	14814	16.828	294	3
3	56273878	56287452	14836	13.575	281	3
3	56376245	56392625	14848	16.381	135	2
3	56393061	56396576	14850	3.516	24	6
3	56670639	56681934	14884	11.296	90	1
3	56681967	56682817	14885	0.851	13	1
3	56802287	56886261	14901	83.975	262	1
3	56913883	56918617	14905	4.735	47	1
3	57172476	57184459	14951	11.984	51	3
3	57192495	57206234	14962	13.74	122	1
3	57295048	57297391	14988	2.344	34	6
3	57302933	57303691	14992	0.759	12	4
3	57338721	57338901	15005	0.181	10	1
3	57348608	57351636	15010	3.029	39	1
3	57351936	57352401	15011	0.466	10	2
3	57356290	57364310	15015	8.021	83	2
3	57386398	57431897	15022	45.5	164	4
3	57432485	57444671	15024	12.187	112	2
3	57465237	57509771	15032	44.535	265	7
3	57797770	57805744	15070	7.975	56	8
3	57805997	57815046	15073	9.05	63	4
3	57818538	57841747	15076	23.21	80	4
3	57841882	57846354	15077	4.473	50	3
3	57846363	57869010	15078	22.648	220	40
3	57869215	57869580	15079	0.366	5	1
3	57869788	57876905	15080	7.118	81	2
3	57883358	57896754	15083	13.397	41	18
3	57930202	57931772	15098	1.571	9	2
3	57940172	57958070	15105	17.899	241	6
3	57958241	57961397	15106	3.157	7	6
3	57962982	58010918	15108	47.937	116	34
3	58301257	58318752	15145	17.496	101	5
3	58327779	58330245	15150	2.467	30	1
3	58331450	58336191	15152	4.742	32	2
3	58336397	58338375	15154	1.979	35	2
3	58338546	58369849	15156	31.304	198	8
3	58459800	58472309	15168	12.51	53	2
3	58580251	58589392	15205	9.142	50	1
3	58590046	58618190	15206	28.145	185	20
3	58618545	58619668	15207	1.124	16	7
3	58619679	58648806	15208	29.128	66	6
3	58675039	58675080	15218	0.042	2	9
3	58675167	58678660	15219	3.494	14	4
3	58682533	58693581	15222	11.049	60	1
3	58694799	58698114	15224	3.316	23	4
3	58698222	58715302	15225	17.081	87	4
3	58718580	58720676	15229	2.097	13	1
3	58721497	58723022	15230	1.526	6	2
3	58768307	58768409	15257	0.103	3	7
3	58772593	58775275	15260	2.683	22	6
3	58775649	58783968	15262	8.32	49	36
3	58785503	58826296	15265	40.794	91	40
3	58829754	58829777	15269	0.024	3	3
3	58831924	58839007	15272	7.084	103	2
3	58839041	58848045	15273	9.005	41	12
3	58848295	58868350	15274	20.056	156	57
3	58880936	58896494	15281	15.559	99	16
3	58907893	58985933	15289	78.041	677	30
3	58992181	59014268	15292	22.088	220	3
3	59014484	59037821	15293	23.338	109	2
3	59211109	59240188	15301	29.08	57	6
3	59240208	59241604	15302	1.397	5	1
3	59578668	59581078	15364	2.411	22	2
3	59581632	59582840	15365	1.209	13	2
3	59692910	59707357	15386	14.448	150	12
3	59707551	59743598	15387	36.048	257	8
3	59752648	59782311	15391	29.664	231	2
3	59994281	59996739	15437	2.459	35	2
3	60022510	60044609	15448	22.1	91	1
3	60047926	60048012	15450	0.087	4	4
3	60064389	60064783	15458	0.395	10	3
3	60090727	60103430	15464	12.704	55	9
3	60667339	60668756	15604	1.418	7	2
3	60672948	60679964	15611	7.017	56	2
3	60680173	60681180	15612	1.008	7	2
3	60719191	60721238	15630	2.048	34	2
3	60722586	60737490	15633	14.905	108	6
3	60805471	60814058	15645	8.588	69	46
3	60870109	60871097	15659	0.989	7	1
3	60871204	60880403	15660	9.2	98	6
3	60881428	60888857	15663	7.43	44	1
3	60902692	60908844	15670	6.153	24	1
3	60950776	60986578	15682	35.803	142	6
3	60987559	61017051	15684	29.493	124	25
3	61024704	61041685	15689	16.982	54	9
3	61249416	61263821	15704	14.406	104	12
3	61303516	61330178	15708	26.663	137	30
3	61330248	61341963	15709	11.716	77	6
3	61346044	61373120	15713	27.077	132	5
3	61380803	61397546	15718	16.744	69	2
3	61422140	61434213	15725	12.074	127	2
3	61439066	61448313	15730	9.248	35	6
3	61478660	61478670	15742	0.011	2	1
3	61478710	61478770	15743	0.061	3	4
3	61479287	61486264	15745	6.978	107	1
3	61508644	61541744	15756	33.101	249	6
3	61543638	61560406	15760	16.769	92	4
3	61561846	61593398	15763	31.553	176	21
3	61672492	61678644	15779	6.153	8	2
3	61702381	61707760	15785	5.38	86	1
3	61786767	61828807	15811	42.041	308	333
3	61828811	61830188	15812	1.378	13	6
3	61836505	61846456	15816	9.952	26	2
3	61846543	61847531	15817	0.989	13	1
3	61851044	61863287	15819	12.244	146	36
3	61873587	61876023	15824	2.437	9	1
3	61876133	61878659	15825	2.527	16	18
3	61908456	61917140	15838	8.685	42	2
3	62014447	62090298	15849	75.852	427	40
3	62094710	62135416	15851	40.707	252	15
3	62167872	62223089	15857	55.218	189	44
3	62308177	62311468	15866	3.292	51	1
3	62386674	62420779	15871	34.106	203	12
3	62454723	62463065	15879	8.343	101	1
3	62532939	62549831	15887	16.893	78	4
3	62550653	62612305	15888	61.653	219	8
3	63374484	63499413	15969	124.93	351	19
3	63550947	63558401	15972	7.455	42	3
3	63954130	63999615	16003	45.486	89	10
3	64000632	64125371	16004	124.74	349	26
3	64178570	64215727	16010	37.158	95	4
3	64862670	64870122	16060	7.453	25	2
3	64870660	64957201	16061	86.542	198	68
3	64963114	64983946	16063	20.833	79	6
3	65006787	65053075	16068	46.289	163	10
3	65053111	65070079	16069	16.969	51	30
3	65325871	65342005	16116	16.135	158	4
3	65413963	65414176	16133	0.214	7	2
3	65710100	65720330	16190	10.231	27	6
3	66325306	66367381	16248	42.076	81	12
3	66458434	66495814	16256	37.381	27	5
3	66789749	66840407	16306	50.659	132	7
3	66843302	66857769	16309	14.468	48	2
3	67204410	67236387	16351	31.978	139	25
3	67357255	67382395	16356	25.141	48	4
3	67384086	67402808	16358	18.723	136	5
3	67584528	67591028	16398	6.501	31	6
3	67705343	67718598	16423	13.256	51	2
3	67827804	67837100	16434	9.297	43	1
3	67841011	67852240	16437	11.23	48	3
3	67858160	67866998	16440	8.839	34	4
3	67872629	67882991	16444	10.363	68	2
3	68358947	68381392	16545	22.446	388	7
3	68691757	68742117	16568	50.361	392	60
3	68742288	68769006	16569	26.719	228	6
3	68816463	68824400	16581	7.938	139	1
3	68826227	68832183	16584	5.957	58	2
3	68861708	68864241	16601	2.534	11	3
3	68864847	68889129	16602	24.283	146	24
3	68906471	68916895	16614	10.425	43	2
3	69087525	69090175	16669	2.651	32	3
3	69198251	69211851	16692	13.601	26	3
3	69220346	69347696	16696	127.351	838	119
3	69361251	69431429	16700	70.179	316	45
3	69484978	69573003	16706	88.026	254	10
3	69573939	69603702	16708	29.764	152	8
3	69679549	69686417	16724	6.869	39	3
3	69686560	69711674	16725	25.115	151	15
3	69711969	69728559	16726	16.591	75	3
3	69732121	69754061	16730	21.941	139	5
3	69772338	69810809	16742	38.472	140	4
3	69862368	69881080	16758	18.713	190	6
3	70037946	70044830	16800	6.885	60	2
3	70168698	70188909	16816	20.212	148	4
3	70197206	70199475	16823	2.27	24	1
3	70199509	70220769	16824	21.261	258	9
3	70221025	70234893	16825	13.869	251	10
3	70240813	70243058	16832	2.246	20	2
3	70243157	70254401	16833	11.245	185	4
3	70262967	70296890	16840	33.924	261	18
3	70296982	70318724	16841	21.743	71	8
3	70325091	70328119	16844	3.029	26	1
3	70328418	70342820	16846	14.403	92	4
3	70392133	70399802	16849	7.67	40	2
3	70399819	70402669	16850	2.851	9	4
3	70436450	70448183	16853	11.734	22	1
3	70483580	70488200	16866	4.621	47	2
3	70488283	70488309	16867	0.027	2	1
3	70575340	70587185	16887	11.846	105	1
3	70593233	70594712	16892	1.48	7	6
3	70634282	70642778	16907	8.497	122	9
3	70652012	70685106	16917	33.095	137	24
3	70685305	70693019	16919	7.715	96	14
3	70694641	70697300	16922	2.66	7	4
3	70708264	70711994	16926	3.731	34	1
3	70725376	70749843	16931	24.468	106	44
3	70773201	70811253	16935	38.053	316	25
3	70821749	70822505	16941	0.757	7	3
3	70822528	70845317	16942	22.79	144	18
3	70846409	70854720	16945	8.312	55	10
3	70857794	70874957	16948	17.164	140	40
3	70939739	70946174	16964	6.436	59	1
3	70947781	70971275	16966	23.495	303	18
3	70979552	71021462	16968	41.911	358	64
3	71088106	71128473	16982	40.368	115	24
3	71435658	71455028	17029	19.371	145	3
3	71573506	71588515	17053	15.01	103	15
3	71588890	71591512	17054	2.623	35	2
3	71591807	71596982	17055	5.176	33	4
3	71604497	71640915	17058	36.419	307	6
3	71656855	71667126	17061	10.272	187	3
3	71668291	71671363	17064	3.073	34	5
3	71671607	71675901	17066	4.295	105	8
3	71700657	71714641	17073	13.985	63	8
3	71766230	71785705	17086	19.476	312	9
3	71796108	71796682	17091	0.575	11	1
3	71982025	71983635	17146	1.611	17	2
3	72019635	72030437	17151	10.803	149	3
3	72074775	72077507	17163	2.733	15	3
3	72094740	72096240	17166	1.501	9	1
3	72132012	72143319	17183	11.308	47	4
3	72143601	72147714	17185	4.114	49	1
3	72149333	72172827	17188	23.495	99	4
3	72307137	72329663	17226	22.527	100	6
3	72367821	72387287	17239	19.467	96	33
3	72388934	72401815	17241	12.882	45	6
3	72402094	72414552	17243	12.459	92	6
3	72433538	72437375	17245	3.838	50	2
3	72437542	72452213	17246	14.672	99	60
3	72455420	72460035	17249	4.616	44	4
3	72466807	72476023	17256	9.217	130	6
3	72477493	72501353	17257	23.861	27	4
3	72515745	72521191	17264	5.447	57	8
3	72581814	72600851	17286	19.038	103	4
3	72615437	72618338	17293	2.902	24	10
3	72777369	72781028	17343	3.66	39	8
3	72783893	72797511	17346	13.619	20	3
3	72857142	72868435	17365	11.294	84	1
3	72876988	72891183	17368	14.196	74	9
3	72926566	72928109	17386	1.544	22	1
3	72928192	72940231	17387	12.04	16	2
3	72967369	72968789	17396	1.421	7	1
3	73085012	73085373	17441	0.362	5	8
3	73089756	73106544	17444	16.789	26	2
3	73107169	73117415	17446	10.247	93	1
3	73292542	73298390	17540	5.849	55	1
3	73307853	73316114	17551	8.262	59	1
3	73406567	73420996	17573	14.43	147	1
3	73422319	73422482	17577	0.164	2	2
3	73426106	73436830	17583	10.725	140	2
3	73438618	73445884	17587	7.267	135	2
3	73447812	73447917	17590	0.106	3	1
3	73577887	73608001	17614	30.115	100	3
3	73609575	73622527	17617	12.953	45	3
3	73708371	73737731	17634	29.361	113	30
3	73740870	73754562	17639	13.693	60	4
4	160393	177608	17712	17.216	98	12
4	179961	249992	17714	70.032	479	18
4	419721	423437	17745	3.717	21	2
4	553763	563767	17766	10.005	28	2
4	564193	571053	17767	6.861	49	2
4	577058	582257	17770	5.2	83	2
4	582566	623188	17771	40.623	90	50
4	625073	640507	17773	15.435	22	6
4	649803	650898	17778	1.096	4	1
4	678973	681462	17788	2.49	7	2
4	691295	699027	17790	7.733	107	9
4	699079	722832	17791	23.754	235	42
4	725362	736878	17798	11.517	101	6
4	750819	764911	17807	14.093	205	4
4	1087929	1111805	17875	23.877	96	5
4	1198417	1206514	17916	8.098	58	5
4	1208772	1223811	17920	15.04	163	3
4	1228239	1239893	17924	11.655	47	3
4	1240191	1244068	17926	3.878	37	1
4	1305113	1316510	17935	11.398	115	6
4	1316701	1317240	17936	0.54	6	1
4	1339301	1347688	17939	8.388	80	3
4	1350342	1359213	17943	8.872	105	10
4	1360896	1370253	17946	9.358	151	24
4	1370370	1403587	17948	33.218	556	81
4	1406864	1409406	17952	2.543	28	5
4	1492926	1513367	17967	20.442	59	18
4	1548865	1563312	17977	14.448	91	4
4	1569929	1570056	17982	0.128	3	2
4	1584254	1594652	17987	10.399	74	6
4	1594816	1598056	17988	3.241	34	4
4	1601483	1601791	17990	0.309	2	1
4	1611667	1616033	17998	4.367	55	2
4	1620043	1620190	18001	0.148	10	3
4	1920857	1933590	18037	12.734	67	3
4	1933677	1945948	18038	12.272	160	15
4	2077467	2081270	18077	3.804	36	3
4	2081321	2081762	18078	0.442	6	1
4	2216541	2237771	18096	21.231	132	3
4	2674579	2683921	18180	9.343	72	5
4	2684926	2687933	18181	3.008	14	1
4	2744758	2749142	18185	4.385	40	1
4	2756815	2757998	18187	1.184	14	1
4	2758016	2762626	18188	4.611	61	1
4	2905250	2958910	18210	53.661	294	16
4	3140063	3175357	18226	35.295	382	4
4	3389955	3394801	18261	4.847	5	1
4	3489563	3541625	18289	52.063	130	4
4	3586412	3622793	18317	36.382	187	15
4	3622873	3628871	18318	5.999	47	8
4	3629309	3635532	18319	6.224	11	8
4	3635565	3637086	18321	1.522	29	1
4	3637117	3638874	18323	1.758	38	4
4	3639251	3653954	18325	14.704	257	8
4	3654532	3663270	18328	8.739	77	1
4	4025856	4031676	18410	5.821	29	4
4	4051511	4075034	18415	23.524	144	5
4	4077684	4090271	18417	12.588	48	4
4	4096329	4107492	18420	11.164	53	2
4	4213198	4213640	18442	0.443	9	1
4	4727673	4749678	18543	22.006	184	2
4	4749685	4786993	18544	37.309	235	20
4	4812550	4822556	18548	10.007	73	2
4	4922332	4966246	18565	43.915	147	6
4	4966735	4969399	18570	2.665	24	1
4	5106626	5118306	18595	11.681	81	4
4	5143963	5158838	18597	14.876	90	1
4	5209850	5217942	18615	8.093	84	2
4	5354901	5356941	18633	2.041	26	2
4	5360764	5405447	18640	44.684	196	4
4	5405459	5409668	18641	4.21	48	3
4	5617049	5641591	18686	24.543	150	44
4	5660831	5708889	18694	48.059	364	80
4	5708898	5709711	18695	0.814	13	2
4	5725003	5728278	18698	3.276	14	2
4	5739429	5751025	18710	11.597	68	21
4	5763196	5770046	18713	6.851	41	1
4	5771750	5787774	18717	16.025	65	2
4	5789457	5790436	18720	0.98	6	2
4	5850613	5865784	18729	15.172	224	6
4	5882638	5893319	18740	10.682	155	2
4	6018018	6020104	18771	2.087	16	2
4	6121266	6125748	18815	4.483	25	1
4	6132655	6184027	18818	51.373	289	3
4	6253444	6359572	18830	106.129	296	50
4	6365642	6403144	18833	37.503	234	36
4	6404033	6415087	18836	11.055	76	9
4	6420234	6424159	18841	3.926	17	3
4	6426594	6440739	18845	14.146	58	1
4	6440977	6461080	18846	20.104	75	3
4	6476526	6488597	18858	12.072	82	1
4	6489438	6498825	18860	9.388	92	4
4	6498909	6504684	18861	5.776	123	2
4	6505379	6514501	18863	9.123	163	3
4	6514843	6522951	18864	8.109	61	2
4	6522967	6526062	18865	3.096	62	1
4	6634780	6660034	18891	25.255	187	6
4	6762110	6762864	18907	0.755	3	1
4	6763084	6766619	18908	3.536	23	1
4	6859268	6884680	18921	25.413	165	6
4	6941423	6953168	18954	11.746	152	6
4	6960054	6982047	18957	21.994	93	1
4	7026123	7046167	18965	20.045	51	2
4	7084170	7106319	18969	22.15	171	10
4	7213833	7246626	18999	32.794	213	1
4	7424204	7435315	19043	11.112	141	3
4	7457217	7465567	19058	8.351	31	1
4	7473955	7475123	19063	1.169	5	1
4	7475547	7494214	19065	18.668	99	2
4	7494521	7537394	19067	42.874	76	2
4	7579605	7594676	19088	15.072	271	1
4	7765475	7765491	19111	0.017	2	1
4	7781312	7795648	19116	14.337	141	6
4	7905276	7955832	19136	50.557	188	5
4	7968038	7973190	19145	5.153	71	1
4	7973474	8013282	19146	39.809	282	2
4	8566455	8581616	19215	15.162	47	6
4	8606357	8615118	19223	8.762	52	1
4	8616078	8616258	19227	0.181	4	1
4	8740062	8746300	19250	6.239	35	1
4	8746425	8777000	19251	30.576	139	5
4	8795028	8799422	19256	4.395	57	1
4	8826339	8833877	19286	7.539	61	2
4	8862368	8875183	19293	12.816	160	1
4	8877321	8882911	19296	5.591	70	4
4	9433690	9435133	19409	1.444	6	1
4	9435440	9450080	19411	14.641	109	6
4	9517460	9551972	19436	34.513	617	3
4	9587562	9611322	19447	23.761	315	2
4	9611494	9633410	19449	21.917	163	2
4	9805903	9808985	19494	3.083	51	2
4	9809258	9814252	19495	4.995	32	10
4	9814502	9817030	19497	2.529	90	6
4	9829649	9832351	19502	2.703	46	3
4	9832706	9835128	19504	2.423	67	4
4	9877288	9881284	19527	3.997	26	1
4	9881367	9882861	19528	1.495	16	1
4	9883451	9898705	19529	15.255	131	1
4	9929241	9948499	19555	19.259	106	4
4	10499455	10537297	19659	37.843	370	1
4	10717430	10832517	19674	115.088	326	3
4	11237892	11518401	19690	280.51	586	8
4	11986708	12028541	19697	41.834	93	30
4	12103705	12190175	19728	86.471	726	8
4	12244915	12245073	19743	0.159	6	5
4	12318524	12329061	19756	10.538	141	2
4	43161750	43661750	19980	500.001	2355	76
4	45827262	46327255	19989	499.994	707	5
4	46624173	47124157	19991	499.985	392	15
4	47209661	47709656	19993	499.996	518	7
4	47709724	47961151	19994	251.428	398	5
4	48944459	49113172	19999	168.714	1233	80
4	49113352	49126335	20001	12.984	128	4
4	49589655	49724823	20017	135.169	240	1
4	49764951	49814595	20022	49.645	58	34
4	49906103	50037754	20029	131.652	266	5
4	50037835	50109423	20030	71.589	248	12
4	50109537	50251360	20031	141.824	983	28
4	50324760	50353950	20035	29.191	393	2
4	50355829	50510410	20039	154.582	869	15
4	50510543	50595409	20040	84.867	397	28
4	50595651	50602352	20041	6.702	51	1
4	50603103	50666729	20042	63.627	194	2
4	50666966	50667258	20043	0.293	7	1
4	50673976	50730971	20052	56.996	360	2
4	50975756	51072254	20057	96.499	195	6
4	51107448	51117599	20065	10.152	71	3
4	51278317	51290872	20118	12.556	74	2
4	51429696	51449048	20157	19.353	152	12
4	51449890	51465320	20158	15.431	62	2
4	51510423	51527921	20167	17.499	97	20
4	51528365	51587061	20169	58.697	154	12
4	51609906	51624935	20176	15.03	87	1
4	51689380	51702826	20205	13.447	97	1
4	51753505	51758739	20220	5.235	49	1
4	51759024	51779439	20222	20.416	197	2
4	51810852	51837856	20229	27.005	200	6
4	51903256	51911857	20238	8.602	44	1
4	51912341	51923984	20240	11.644	47	4
4	51925092	51957718	20243	32.627	241	2
4	52063693	52089301	20251	25.609	125	2
4	52412295	52421241	20287	8.947	110	1
4	52421981	52423401	20289	1.421	5	1
4	52425176	52441133	20290	15.958	57	3
4	52448962	52459678	20293	10.717	85	2
4	53289996	53296388	20418	6.393	18	2
4	54307398	54320397	20536	13	156	3
4	54322332	54345444	20542	23.113	124	2
4	54924328	55015480	20604	91.153	691	9
4	55021868	55036619	20607	14.752	144	2
4	55036940	55254599	20609	217.66	419	38
4	55254914	55288639	20610	33.726	212	10
4	55289802	55298071	20611	8.27	62	1
4	55307697	55329382	20617	21.686	225	6
4	55330523	55332265	20619	1.743	17	1
4	55334981	55419140	20621	84.16	353	18
4	55524053	55544568	20641	20.516	126	4
4	55549264	55564524	20643	15.261	144	3
4	55644414	55655625	20658	11.212	83	2
4	55751618	55756334	20682	4.717	31	2
4	55757379	55764331	20684	6.953	26	4
4	55768500	55772590	20691	4.091	68	2
4	55795874	55816762	20711	20.889	292	12
4	55880629	55903560	20731	22.932	217	3
4	55918335	55961142	20740	42.808	249	15
4	56017806	56067396	20748	49.591	304	16
4	56077774	56079778	20753	2.005	36	1
4	56086908	56096176	20757	9.269	31	2
4	56124634	56128952	20767	4.319	36	1
4	56134707	56136564	20771	1.858	13	1
4	56150197	56194740	20778	44.544	203	42
4	56197387	56215720	20781	18.334	96	3
4	56217439	56219575	20783	2.137	13	1
4	56247772	56251086	20790	3.315	24	2
4	56251184	56260307	20791	9.124	67	1
4	56311003	56313667	20806	2.665	48	1
4	56406952	56412202	20840	5.251	134	2
4	56423576	56424731	20855	1.156	16	7
4	56424919	56425058	20856	0.14	2	1
4	56428212	56429144	20860	0.933	10	2
4	56444020	56444819	20870	0.8	25	1
4	56506640	56507281	20874	0.642	7	1
4	56567883	56587759	20911	19.877	375	9
4	56603937	56610761	20922	6.825	114	1
4	56624881	56632764	20934	7.884	44	12
4	56698310	56699756	20962	1.447	32	12
4	56702085	56707048	20970	4.964	11	1
4	56710710	56713533	20976	2.824	73	1
4	56998637	57041721	21045	43.085	303	12
4	57050646	57051421	21050	0.776	5	1
4	57174789	57177194	21071	2.406	18	1
4	57184135	57209399	21077	25.265	90	18
4	57452750	57455669	21105	2.92	45	1
4	57612412	57626633	21122	14.222	131	3
4	57635447	57687835	21127	52.389	343	22
4	57833530	57836632	21150	3.103	11	1
4	57878754	57881881	21155	3.128	53	2
4	57910712	57922780	21162	12.069	93	2
4	57928550	57942559	21164	14.01	35	1
4	57975080	58033901	21173	58.822	205	39
4	58136166	58144193	21197	8.028	50	4
4	58179724	58184376	21202	4.653	40	2
4	58189872	58198468	21209	8.597	105	10
4	58204462	58213407	21212	8.946	75	6
4	58220938	58226225	21217	5.288	54	2
4	58273947	58293338	21239	19.392	59	9
4	58300293	58369671	21241	69.379	226	104
4	58371695	58393123	21244	21.429	120	6
4	58663811	58675429	21278	11.619	126	4
4	58961037	58967908	21301	6.872	6	1
4	59011463	59016530	21304	5.068	25	1
4	59037574	59087985	21310	50.412	340	8
4	59091989	59113630	21312	21.642	98	6
4	59300703	59307562	21358	6.86	79	1
4	59333850	59343665	21369	9.816	80	1
4	59420571	59422101	21380	1.531	29	2
4	59426148	59436128	21382	9.981	132	1
4	59508799	59509168	21402	0.37	8	1
4	59513939	59530747	21405	16.809	127	28
4	59532164	59538457	21407	6.294	36	12
4	59539140	59542611	21409	3.472	40	2
4	59635540	59645338	21425	9.799	67	4
4	59651927	59653555	21431	1.629	11	1
4	59664622	59688744	21436	24.123	382	130
4	59923524	59934533	21476	11.01	19	1
4	60254501	60254553	21525	0.053	3	1
4	60255755	60257925	21527	2.171	61	2
4	60416619	60429586	21569	12.968	74	8
4	60502675	60571273	21579	68.599	257	49
4	60583544	60647570	21583	64.027	462	5
4	61225266	61278567	21667	53.302	296	8
4	61416541	61448512	21699	31.972	388	4
4	61452801	61464443	21704	11.643	92	4
4	61640935	61652163	21722	11.229	50	32
4	61808250	61817757	21746	9.508	46	1
4	61902506	61926311	21777	23.806	193	4
4	61963976	62009247	21787	45.272	170	15
4	62009995	62037019	21788	27.025	308	12
4	62069243	62075725	21794	6.483	55	2
4	62076310	62099842	21796	23.533	160	12
4	62105193	62112761	21801	7.569	38	2
4	62161698	62162314	21812	0.617	2	1
4	62177299	62178253	21819	0.955	18	2
4	62178631	62188196	21820	9.566	89	2
4	62188758	62198229	21822	9.472	80	2
4	62207773	62216747	21825	8.975	69	4
4	62219598	62230349	21828	10.752	49	4
4	62383327	62402726	21855	19.4	143	12
4	62459516	62460875	21875	1.36	18	3
4	62464286	62486905	21877	22.62	116	7
4	62487042	62487733	21878	0.692	5	1
4	62509147	62514919	21888	5.773	22	3
4	62516225	62517751	21889	1.527	16	1
4	62713155	62780143	21913	66.989	252	6
4	62986232	62996431	21981	10.2	66	4
4	63296662	63320166	22029	23.505	9	5
4	63512711	63516574	22074	3.864	5	1
4	63546916	63557272	22092	10.357	40	1
4	63671391	63703322	22124	31.932	133	10
4	63832320	63843513	22149	11.194	197	1
4	63943673	63948083	22169	4.411	15	1
4	64252503	64291779	22256	39.277	171	2
4	64511713	64531964	22286	20.252	24	4
4	64607137	64607684	22311	0.548	2	2
4	64672066	64673285	22326	1.22	15	1
4	64791674	64831662	22341	39.989	175	4
4	64859102	64924874	22346	65.773	174	18
4	65046493	65049276	22358	2.784	16	2
4	65052859	65074263	22362	21.405	182	4
4	65076836	65090152	22366	13.317	80	2
4	65281299	65301148	22410	19.85	90	6
4	65301489	65342596	22412	41.108	310	9
4	65342626	65365877	22413	23.252	114	15
4	65382441	65411496	22415	29.056	207	30
4	65412254	65472029	22416	59.776	490	96
4	65472350	65504079	22418	31.73	176	21
4	65504105	65505325	22419	1.221	7	1
4	65507832	65534149	22421	26.318	224	30
4	65534348	65559063	22422	24.716	303	21
4	65775792	65790460	22441	14.669	97	3
4	65811759	65815914	22451	4.156	21	1
4	66020831	66046144	22489	25.314	94	4
4	66059445	66082066	22492	22.622	176	12
4	66125982	66138509	22516	12.528	86	6
4	66138654	66148949	22518	10.296	109	6
4	66148965	66156384	22519	7.42	84	9
4	66169425	66175086	22528	5.662	33	2
4	66181117	66192418	22535	11.302	44	4
4	66199917	66204738	22538	4.822	85	9
4	66229626	66240137	22542	10.512	71	2
4	66248987	66262531	22547	13.545	92	8
4	66263196	66283115	22548	19.92	179	36
4	66293855	66300430	22558	6.576	98	1
4	66322894	66343961	22569	21.068	51	10
4	66355002	66371318	22572	16.317	77	2
4	66598948	66623395	22609	24.448	266	4
4	66810238	66847480	22630	37.243	157	16
4	67324009	67349382	22736	25.374	219	8
4	67691639	67709060	22857	17.422	200	3
4	67723240	67728699	22865	5.46	30	2
4	67855733	67857766	22892	2.034	17	6
4	67874474	67916455	22896	41.982	297	4
4	67927445	67931303	22901	3.859	18	1
4	67998455	68070354	22911	71.9	483	8
4	68212254	68285457	22924	73.204	230	40
5	163590	183581	22936	19.992	90	2
5	255175	309230	22948	54.056	220	15
5	362668	365627	22955	2.96	15	8
5	516212	622710	22978	106.499	25	9
5	624196	630702	22979	6.507	45	4
5	871274	875287	23000	4.014	30	1
5	915453	915769	23006	0.317	2	3
5	916003	916080	23007	0.078	3	2
5	1050469	1063939	23032	13.471	99	3
5	1183079	1183642	23075	0.564	13	3
5	1240170	1243521	23084	3.352	49	1
5	1244724	1250633	23086	5.91	93	3
5	1303959	1317927	23092	13.969	104	2
5	1335189	1345533	23102	10.345	74	2
5	1369534	1376193	23111	6.66	30	1
5	1418529	1440665	23130	22.137	101	3
5	1605337	1605902	23256	0.566	6	1
5	1623764	1625998	23269	2.235	24	1
5	1836355	1850612	23346	14.258	257	3
5	1855269	1873453	23350	18.185	64	6
5	1904298	1913256	23368	8.959	32	6
5	1918629	1921840	23372	3.212	10	2
5	1926250	1927487	23377	1.238	12	1
5	1938357	1947786	23386	9.43	65	10
5	2032445	2038380	23458	5.936	34	1
5	2038822	2039288	23459	0.467	5	4
5	2045498	2055230	23462	9.733	88	1
5	2067050	2084666	23468	17.617	183	3
5	2086526	2112231	23471	25.706	148	15
5	2121640	2146144	23474	24.505	123	3
5	2158619	2175964	23481	17.346	79	6
5	2183116	2201092	23486	17.977	346	88
5	2201538	2236191	23488	34.654	117	60
5	2243214	2248985	23490	5.772	49	3
5	2283147	2286650	23516	3.504	16	5
5	2422051	2425170	23549	3.12	18	2
5	2498158	2503768	23565	5.611	65	1
5	2600137	2613132	23587	12.996	116	3
5	2618850	2639673	23593	20.824	128	16
5	2800814	2806259	23638	5.446	21	1
5	2965698	2972101	23677	6.404	82	1
5	3061775	3065526	23715	3.752	26	1
5	3127430	3145192	23745	17.763	102	12
5	3274466	3284131	23775	9.666	91	2
5	3459087	3472790	23821	13.704	102	2
5	3497067	3506570	23836	9.504	176	1
5	3514121	3514159	23840	0.039	3	1
5	3566674	3574884	23871	8.211	40	2
5	3617307	3622518	23877	5.212	34	4
5	3623376	3627570	23879	4.195	60	3
5	3635318	3640791	23887	5.474	48	4
5	3807452	3811566	23922	4.115	26	2
5	3869975	3884850	23930	14.876	132	3
5	3891487	3987144	23935	95.658	400	200
5	4022552	4029612	23947	7.061	26	1
5	4040947	4051752	23950	10.806	50	2
5	4339475	4345421	23978	5.947	96	6
5	4347180	4354666	23982	7.487	41	4
5	4372944	4374072	23985	1.129	7	3
5	4465489	4466115	24016	0.627	7	1
5	4484974	4487552	24020	2.579	33	1
5	4668688	4675963	24041	7.276	122	4
5	4711592	4718332	24053	6.741	22	1
5	4725706	4736378	24059	10.673	96	2
5	4737413	4764249	24062	26.837	189	15
5	4953728	4983632	24097	29.905	148	3
5	5041468	5043541	24110	2.074	94	1
5	5295845	5311558	24159	15.714	243	7
5	5352800	5553019	24174	200.22	96	56
5	5659329	5661034	24187	1.706	60	1
5	5678665	5707902	24192	29.238	354	3
5	5751591	5758880	24204	7.29	114	1
5	5758981	5791610	24206	32.63	351	4
5	5812526	5828437	24211	15.912	120	5
5	5829150	5836690	24213	7.541	62	2
5	5837443	5855336	24215	17.894	164	2
5	5996191	6003073	24224	6.883	95	6
5	6007289	6008228	24226	0.94	13	1
5	6040195	6052813	24240	12.619	71	3
5	6224815	6503959	24303	279.145	243	50
5	6754156	6798585	24317	44.43	185	6
5	6799319	6828598	24318	29.28	102	3
5	6910752	6917011	24340	6.26	40	2
5	6917144	6919902	24341	2.759	17	1
5	6967887	6970359	24358	2.473	37	3
5	7079910	7094530	24378	14.621	130	9
5	7187221	7192314	24382	5.094	18	3
5	7300716	7304444	24398	3.729	12	2
5	7307966	7309441	24401	1.476	15	1
5	7462022	7607469	24409	145.448	229	36
5	7607512	7644479	24410	36.968	248	9
5	7678552	7770094	24413	91.543	436	6
5	8224002	8244333	24441	20.332	198	6
5	8595111	8604572	24453	9.462	330	2
5	8724786	8724968	24480	0.183	2	5
5	8731699	8735811	24490	4.113	47	2
5	8736020	8736624	24491	0.605	14	1
5	8829267	8844957	24496	15.691	345	1
5	8848551	8887140	24499	38.59	146	4
5	8890264	8906822	24503	16.559	204	5
5	9421387	9426868	24530	5.482	70	15
5	9569395	9586746	24560	17.352	173	2
5	9811827	9872757	24599	60.931	266	27
5	10584712	10587136	24702	2.425	19	2
5	11011477	11014707	24726	3.231	30	2
5	11029413	11107424	24735	78.012	934	40
5	11107825	11187432	24736	79.608	272	21
5	11218169	11497768	24742	279.6	537	48
5	11498294	11592920	24743	94.627	341	20
5	11595860	11751441	24746	155.582	166	3
5	12066767	12138233	24755	71.467	556	2
5	12308450	12310397	24763	1.948	71	1
5	12502907	12522984	24779	20.078	233	3
5	12614539	12619201	24786	4.663	44	1
5	12857619	13285902	24797	428.284	1766	40
5	13410740	13430155	24804	19.416	117	1
5	13430527	13444143	24805	13.617	63	4
5	13445325	13466278	24808	20.954	191	10
5	13585854	13602181	24812	16.328	135	6
5	13605812	14103171	24816	497.36	139	25
5	14103531	14276685	24817	173.155	724	21
5	14276765	14278915	24818	2.151	29	2
5	14279132	14296633	24820	17.502	170	20
5	14301956	14302047	24827	0.092	6	1
5	14319340	14462463	24831	143.124	750	54
5	14462494	14520491	24832	57.998	331	8
5	14520503	14559125	24833	38.623	108	8
5	14921791	15050656	24842	128.866	613	70
5	15052063	15081786	24844	29.724	313	3
5	15082113	15215193	24846	133.081	718	60
5	15216178	15296040	24848	79.863	421	30
5	15302378	15575583	24850	273.206	365	20
5	15580377	15670813	24853	90.437	648	14
5	15761512	15761997	24857	0.486	8	1
5	15929742	15943615	24866	13.874	61	4
5	16244562	16320107	24872	75.546	514	10
5	17281135	17636083	24883	354.949	1198	36
5	17665206	17752534	24885	87.329	693	22
5	17752684	18073339	24886	320.656	1204	165
5	18094010	18438081	24887	344.072	508	6
5	33811060	33936815	24914	125.756	371	14
5	41685715	42185714	24944	500	983	48
5	42722741	42893625	24947	170.885	502	1
5	51200143	51616856	24963	416.714	1144	7
5	51616958	51645150	24964	28.193	122	1
5	53583755	53729449	24988	145.695	1306	9
5	53759323	53798499	24992	39.177	257	9
5	53798740	53801608	24994	2.869	56	1
5	53801609	53857360	24995	55.752	295	6
5	53858697	53893704	24998	35.008	300	6
5	54772661	55016308	25031	243.648	1177	60
5	55017205	55052633	25033	35.429	263	2
5	55718601	56074841	25042	356.241	1727	18
5	57141513	57407834	25057	266.322	519	55
5	57788367	58015347	25060	226.981	412	27
5	58116068	58360268	25063	244.201	735	6
5	58429732	58567776	25065	138.045	503	7
5	58865735	58881799	25075	16.065	25	1
5	58882982	58921342	25077	38.361	77	4
5	58926966	58941918	25079	14.953	116	1
5	59010822	59019278	25084	8.457	51	1
5	59284585	59318126	25116	33.542	209	4
5	59564049	59596046	25133	31.998	45	1
5	60388774	60448667	25156	59.894	172	10
5	60674788	60675019	25177	0.232	2	4
5	60679331	60710122	25181	30.792	107	12
5	60710143	60713069	25182	2.927	5	7
5	60713136	60749607	25183	36.472	259	36
5	61013487	61268422	25189	254.936	1698	320
5	61418826	61596920	25202	178.095	688	63
5	61931529	61961503	25234	29.975	251	18
5	62094659	62124204	25284	29.546	446	2
5	62630080	62640604	25356	10.525	84	4
5	62640744	62641751	25357	1.008	17	1
5	62739071	62745640	25384	6.57	66	2
5	62747612	62750666	25387	3.055	59	1
5	62990710	63226588	25425	235.879	173	6
5	63349974	63376965	25430	26.992	217	2
5	63449609	63460210	25447	10.602	27	1
5	63466424	63535639	25449	69.216	242	12
5	63655374	63688100	25455	32.727	151	2
5	63743046	63761524	25458	18.479	44	1
5	63761550	63819149	25459	57.6	400	16
5	63819172	63824535	25460	5.364	48	1
5	64031868	64053519	25478	21.652	119	9
5	64059121	64095417	25480	36.297	74	8
5	64146083	64217768	25490	71.686	567	28
5	64224353	64226734	25493	2.382	23	1
5	64478830	64487031	25535	8.202	103	1
5	64775031	64823167	25595	48.137	608	6
5	65166408	65192112	25618	25.705	182	3
5	65198915	65203486	25623	4.572	92	2
5	65203881	65207590	25626	3.71	45	1
5	65227394	65245365	25637	17.972	65	1
5	65353649	65365948	25675	12.3	78	1
5	65411026	65423468	25678	12.443	195	2
5	65426370	65465198	25680	38.829	390	1
5	65527780	65533658	25708	5.879	125	4
5	65705151	65726150	25741	21	119	2
5	65777532	65854062	25753	76.531	271	12
5	65854227	65862019	25754	7.793	52	1
5	66009199	66051795	25769	42.597	269	1
5	66193900	66366388	25801	172.489	1065	70
5	66915630	66937156	25870	21.527	256	15
5	66937183	66981948	25871	44.766	396	4
5	66988062	67014077	25873	26.016	60	8
5	67014780	67015900	25875	1.121	23	4
5	67023639	67028161	25880	4.523	46	4
5	67056729	67058765	25884	2.037	28	2
5	67060001	67060318	25888	0.318	14	1
5	67093272	67094396	25926	1.125	14	1
5	67094595	67107943	25928	13.349	129	2
5	67108056	67110607	25930	2.552	65	1
5	67280051	67286487	25961	6.437	50	4
5	67286714	67289487	25963	2.774	12	2
5	67294003	67295688	25965	1.686	24	5
5	67295766	67297464	25966	1.699	9	1
5	67327572	67376299	25981	48.728	435	20
5	67429010	67429821	25999	0.812	15	5
5	67430586	67469099	26001	38.514	45	6
5	67512830	67526138	26013	13.309	95	4
5	67560661	67564852	26024	4.192	8	3
5	67591575	67593037	26032	1.463	8	1
5	67607613	67609710	26040	2.098	50	2
5	67671371	67716175	26050	44.805	58	5
5	67772470	67793856	26101	21.387	225	3
5	67849449	67857482	26109	8.034	176	1
5	67858915	67868280	26114	9.366	142	4
5	68126934	68152109	26173	25.176	68	2
5	68186553	68193593	26193	7.041	120	2
5	68193702	68198395	26194	4.694	91	2
5	68249366	68266733	26199	17.368	231	4
5	68364161	68402617	26212	38.457	315	70
5	68537820	68539309	26229	1.49	10	2
5	68617236	68619885	26262	2.65	21	3
5	68620635	68628695	26266	8.061	182	20
5	68630346	68652492	26271	22.147	215	18
5	68653592	68662312	26272	8.721	117	6
5	68662495	68665475	26274	2.981	47	4
5	68672500	68691153	26282	18.654	159	4
5	68692508	68693020	26284	0.513	12	1
5	68700268	68700744	26289	0.477	11	1
5	68734444	68740246	26310	5.803	83	1
5	68742791	68755373	26314	12.583	65	2
5	68761638	68765086	26322	3.449	16	1
5	68769705	68789363	26325	19.659	100	8
5	68794321	68804077	26328	9.757	151	6
5	68830481	68846429	26341	15.949	45	1
5	68862381	68863100	26344	0.72	15	1
5	68925798	68927839	26386	2.042	21	4
5	68969232	68975182	26417	5.951	65	3
5	69345012	69376192	26516	31.181	103	4
5	69441080	69448967	26519	7.888	153	1
5	69451736	69451801	26526	0.066	2	1
5	69469080	69482703	26533	13.624	35	4
5	69669993	69679022	26556	9.03	50	3
5	69682553	69693703	26560	11.151	120	2
5	69698997	69704787	26567	5.791	73	8
5	69780650	69794370	26597	13.721	41	1
5	69814519	69847673	26603	33.155	149	6
5	69951553	69981959	26653	30.407	187	12
5	69982755	69984529	26657	1.775	41	1
5	70325156	70333950	26780	8.795	64	2
5	70354747	70369759	26795	15.013	91	2
5	70370439	70375537	26798	5.099	81	1
5	70427942	70428831	26824	0.89	8	1
5	70430850	70432354	26830	1.505	34	1
5	70432673	70436416	26833	3.744	75	1
5	70437258	70437279	26835	0.022	2	1
5	70557406	70557520	26878	0.115	5	4
5	70557639	70557888	26879	0.25	9	1
5	70559222	70607876	26883	48.655	36	4
5	70638738	70649624	26903	10.887	134	9
5	70723683	70738821	26938	15.139	152	20
5	70803700	70823175	26963	19.476	69	12
5	70825121	70838565	26965	13.445	15	4
5	70862442	70866195	26975	3.754	18	2
5	70867198	70868748	26977	1.551	37	2
5	70885804	70887042	26987	1.239	21	1
5	70913615	70914638	27001	1.024	34	1
5	70915952	70917077	27008	1.126	11	4
5	70925361	70927698	27015	2.338	43	1
5	70931099	70932794	27018	1.696	28	2
5	70933189	70937884	27022	4.696	42	1
5	70956286	70956295	27036	0.01	2	2
5	70957581	70958472	27040	0.892	11	1
5	70968094	70970341	27053	2.248	51	2
5	71014135	71014806	27064	0.672	10	7
5	71014856	71084566	27065	69.711	10	5
5	71128820	71130276	27075	1.457	20	2
5	71151536	71152364	27090	0.829	17	4
5	71198100	71199434	27108	1.335	5	3
5	71200110	71205897	27109	5.788	11	1
5	71206176	71206665	27111	0.49	8	1
5	71208579	71209141	27114	0.563	3	2
5	71239738	71242076	27133	2.339	17	2
5	71306039	71306857	27157	0.819	10	1
5	71311377	71338675	27159	27.299	39	6
5	71339793	71341452	27163	1.66	21	1
5	71344230	71362317	27167	18.088	52	1
5	71371549	71377705	27175	6.157	65	11
5	71377782	71377854	27176	0.073	2	1
5	71441587	71457636	27215	16.05	29	1
5	71474586	71479206	27229	4.621	10	2
5	71584763	71584994	27291	0.232	8	1
5	71590597	71590691	27300	0.095	2	3
5	71618533	71623414	27319	4.882	50	3
5	71694099	71708828	27370	14.73	118	12
5	71743666	71754807	27383	11.142	116	18
5	71759762	71763450	27386	3.689	42	3
5	71763922	71832939	27388	69.018	465	6
6	399661	430031	27434	30.371	154	6
6	454669	456364	27451	1.696	5	2
6	586218	602227	27516	16.01	50	2
6	821819	829806	27565	7.988	32	8
6	847014	847454	27576	0.441	2	3
6	921182	932928	27609	11.747	47	2
6	1181674	1233453	27662	51.78	249	3
6	1312834	1320033	27684	7.2	65	1
6	1372952	1379102	27704	6.151	53	4
6	1379434	1389361	27705	9.928	91	2
6	1500890	1501800	27760	0.911	33	4
6	1618802	1648731	27808	29.93	255	1
6	1649328	1653269	27810	3.942	45	1
6	1653962	1658642	27811	4.681	64	1
6	1959327	1963211	27904	3.885	77	1
6	1975485	1984074	27908	8.59	67	6
6	2439454	2469443	27965	29.99	307	8
6	2585675	2596716	27988	11.042	49	2
6	2686468	2712759	28005	26.292	113	6
6	2932712	3008680	28008	75.969	219	68
6	3018097	3078761	28011	60.665	224	8
6	6390310	6401301	28076	10.992	157	2
6	6403981	6404833	28080	0.853	3	1
6	6514077	6519456	28087	5.38	26	2
6	6520329	6607875	28088	87.547	399	2
6	31498351	31636106	28162	137.756	455	12
6	37785875	38112442	28186	326.568	724	18
6	38113611	38613554	28187	499.944	1115	272
6	40097190	40247190	28213	150.001	913	42
6	40268326	40490934	28215	222.609	420	9
6	41875828	41882058	28225	6.231	100	4
6	41882080	42076433	28226	194.354	806	100
6	42704582	42766711	28247	62.13	447	40
6	42831378	42835786	28255	4.409	6	4
6	43236207	43251135	28262	14.929	42	4
6	43341044	43392963	28266	51.92	534	6
6	44021637	44023295	28309	1.659	9	1
6	44097707	44239756	28318	142.05	316	10
6	44309508	44341149	28321	31.642	215	56
6	44341188	44357540	28322	16.353	81	3
6	44606951	44611063	28355	4.113	28	1
6	44722543	44758174	28359	35.632	217	2
6	44775581	44827474	28368	51.894	302	3
6	44827582	44830469	28370	2.888	61	1
6	44836596	44851852	28372	15.257	103	3
6	44885735	44961927	28377	76.193	546	14
6	45003109	45027598	28389	24.49	178	6
[truncated: 1,019 more rows]

## Sheet: S2 candidate genes
S2 Summary of candidate genes. Listed sorghum genes which are top genes in eight or more analyses (model/year combination) for any trait or which overlap as top genes in 10 or more separate traits, as well as orthologous Arabidopsis genes and their NCBI description, without filtering for duplication in the case of multiple trait/analysis overlaps. Orthologues belonging to a GO category enriched g…
Sorghum gene model	Arabidopsis gene model	Description	GO enrichment over 2 fold	Criteria	Trait	Analyses overlapped	Traits overlapped	Manual investigation candidate	Notes
Sobic.001G255300				Multiple analyses	Fv/Fm	11
Sobic.006G152000	AT2G37860	reticulata-like protein, putative (DUF3411) [Source:NCBI gene (formerly Entrezgene);Acc:818362]		Multiple analyses	NPQ induction initial slope	11		x
Sobic.008G142400				Multiple analyses	NPQ induction initial slope	11			Implicated in triterpenoid biosynthesis (cuticular wax) synthesis (Busta et al., 2021) and identified as NPQ candidate gene in Sahay et al. (2024)
Sobic.006G152000	AT2G37860	reticulata-like protein, putative (DUF3411) [Source:NCBI gene (formerly Entrezgene);Acc:818362]		Multiple analyses	NPQ induction rate constant	11		x
Sobic.003G418000	AT3G21420	2-oxoglutarate (2OG) and Fe(II)-dependent oxygese superfamily protein [Source:NCBI gene (formerly Entrezgene);Acc:821696]		Multiple analyses	NPQ relaxation intercept term	11		x
Sobic.004G161800				Multiple analyses	NPQ induction rate constant	10
Sobic.010G093800				Multiple analyses	NPQ induction rate constant	10
Sobic.009G187300	AT3G59840	allyl alcohol dehydrogese-like protein [Source:NCBI gene (formerly Entrezgene);Acc:825153]		Multiple analyses	NPQ relaxation rate constant	10		x
Sobic.002G277900	AT4G34920	PLC-like phosphodiesterases superfamily protein [Source:NCBI gene (formerly Entrezgene);Acc:829644]		Multiple analyses	Phi PSII recovery amplitude	10
Sobic.009G187300	AT3G59840	allyl alcohol dehydrogese-like protein [Source:NCBI gene (formerly Entrezgene);Acc:825153]		Multiple analyses	Phi PSII recovery rate constant	10		x
Sobic.001G185600	AT1G11670	MATE efflux family protein [Source:NCBI gene (formerly Entrezgene);Acc:837711]		Multiple analyses	NPQ at end of dark period	9
Sobic.001G496900	AT3G63240	Dse I-like superfamily protein [Source:NCBI gene (formerly Entrezgene);Acc:825499]	x	Multiple analyses	NPQ induction amplitude	9
Sobic.001G269000	AT5G66150	Glycosyl hydrolase family 38 protein [Source:NCBI gene (formerly Entrezgene);Acc:836747]		Multiple analyses	NPQ induction initial slope	9
Sobic.004G161800				Multiple analyses	NPQ induction initial slope	9
Sobic.006G060100	AT5G58530	Glutaredoxin family protein [Source:NCBI gene (formerly Entrezgene);Acc:835966]		Multiple analyses	NPQ induction rate constant	9		x
Sobic.004G250300	AT1G49050	Eukaryotic aspartyl protease family protein [Source:NCBI gene (formerly Entrezgene);Acc:841328]		Multiple analyses	NPQ relaxation amplitude	9
Sobic.009G054900	AT3G17470	Ca2+-activated RelA/spot-like protein [Source:NCBI gene (formerly Entrezgene);Acc:821012]		Multiple analyses	NPQ relaxation amplitude	9
Sobic.002G021900	AT1G16110	wall associated kise-like 6 [Source:NCBI gene (formerly Entrezgene);Acc:838180]		Multiple analyses	NPQ relaxation rate constant	9
Sobic.009G187100				Multiple analyses	NPQ relaxation rate constant	9
Sobic.002G021900	AT1G16110	wall associated kise-like 6 [Source:NCBI gene (formerly Entrezgene);Acc:838180]		Multiple analyses	Phi PSII recovery rate constant	9
Sobic.006G152000	AT2G37860	reticulata-like protein, putative (DUF3411) [Source:NCBI gene (formerly Entrezgene);Acc:818362]		Multiple analyses	Combination 3	8		x
Sobic.005G195100				Multiple analyses	Combination 4	8
Sobic.002G297900	AT5G51720	2 iron, 2 sulfur cluster binding protein [Source:NCBI gene (formerly Entrezgene);Acc:835246]		Multiple analyses	Fv/Fm	8
Sobic.001G496900	AT3G63240	Dse I-like superfamily protein [Source:NCBI gene (formerly Entrezgene);Acc:825499]	x	Multiple analyses	Maximum NPQ	8
Sobic.001G498000	AT5G56460	Protein kise superfamily protein [Source:NCBI gene (formerly Entrezgene);Acc:835747]		Multiple analyses	Maximum NPQ	8
Sobic.001G498100	AT4G26330	Subtilisin-like serine endopeptidase family protein [Source:NCBI gene (formerly Entrezgene);Acc:828739]		Multiple analyses	Maximum NPQ	8
Sobic.001G498000	AT5G56460	Protein kise superfamily protein [Source:NCBI gene (formerly Entrezgene);Acc:835747]		Multiple analyses	NPQ induction amplitude	8
Sobic.001G498100	AT4G26330	Subtilisin-like serine endopeptidase family protein [Source:NCBI gene (formerly Entrezgene);Acc:828739]		Multiple analyses	NPQ induction amplitude	8
Sobic.002G033500	AT2G32550	Cell differentiation, Rcd1-like protein [Source:NCBI gene (formerly Entrezgene);Acc:817816]		Multiple analyses	NPQ induction amplitude	8
Sobic.003G245600				Multiple analyses	NPQ induction amplitude	8
Sobic.004G250300	AT1G49050	Eukaryotic aspartyl protease family protein [Source:NCBI gene (formerly Entrezgene);Acc:841328]		Multiple analyses	NPQ induction amplitude	8
Sobic.010G214900	AT1G51680	4-coumarate:CoA ligase 1 [Source:NCBI gene (formerly Entrezgene);Acc:841593]		Multiple analyses	NPQ induction amplitude	8
Sobic.010G255600				Multiple analyses	NPQ induction amplitude	8
Sobic.001G042901	AT3G23630	isopentenyltransferase 7 [Source:NCBI gene (formerly Entrezgene);Acc:821943]		Multiple analyses	NPQ induction initial slope	8
Sobic.001G043100				Multiple analyses	NPQ induction initial slope	8
Sobic.004G124700	AT1G15220	cytochrome c biosis protein family [Source:NCBI gene (formerly Entrezgene);Acc:838089]		Multiple analyses	NPQ induction initial slope	8
Sobic.005G002600				Multiple analyses	NPQ induction initial slope	8
Sobic.010G168301				Multiple analyses	NPQ induction initial slope	8
Sobic.010G211500	AT2G24120	D/R polymerases superfamily protein [Source:NCBI gene (formerly Entrezgene);Acc:816946]		Multiple analyses	NPQ induction initial slope	8
Sobic.001G439500	AT4G24230	acyl-CoA-binding domain 3 [Source:NCBI gene (formerly Entrezgene);Acc:828524]		Multiple analyses	NPQ induction rate constant	8
Sobic.002G075500	AT5G05170	Cellulose synthase family protein [Source:NCBI gene (formerly Entrezgene);Acc:830399]		Multiple analyses	NPQ induction rate constant	8
Sobic.004G116800	AT1G01453	late embryosis abundant hydroxyproline-rich glycoprotein family protein [Source:NCBI gene (formerly Entrezgene);Acc:6240388]		Multiple analyses	NPQ induction rate constant	8
Sobic.004G233200	AT1G22190	Integrase-type D-binding superfamily protein [Source:NCBI gene (formerly Entrezgene);Acc:838824]	x	Multiple analyses	NPQ induction rate constant	8
Sobic.007G179400				Multiple analyses	NPQ induction rate constant	8
Sobic.004G038300				Multiple analyses	NPQ relaxation amplitude	8
Sobic.001G256900	AT1G72820	Mitochondrial substrate carrier family protein [Source:NCBI gene (formerly Entrezgene);Acc:843613]		Multiple analyses	NPQ relaxation initial slope	8
Sobic.001G529700				Multiple analyses	NPQ relaxation initial slope	8
Sobic.002G052600				Multiple analyses	NPQ relaxation initial slope	8
Sobic.004G250300	AT1G49050	Eukaryotic aspartyl protease family protein [Source:NCBI gene (formerly Entrezgene);Acc:841328]		Multiple analyses	NPQ relaxation initial slope	8
Sobic.006G066900				Multiple analyses	NPQ relaxation initial slope	8
Sobic.006G113000	AT3G07600	Heavy metal transport/detoxification superfamily protein [Source:NCBI gene (formerly Entrezgene);Acc:819951]		Multiple analyses	NPQ relaxation initial slope	8
Sobic.001G003300	AT2G28070	ABC-2 type transporter family protein [Source:NCBI gene (formerly Entrezgene);Acc:817351]		Multiple analyses	NPQ relaxation intercept term	8
Sobic.006G005200	AT2G45630	D-isomer specific 2-hydroxyacid dehydrogese family protein [Source:NCBI gene (formerly Entrezgene);Acc:819171]		Multiple analyses	NPQ relaxation intercept term	8
Sobic.003G057800				Multiple analyses	NPQ relaxation rate constant	8
Sobic.006G165000	AT2G44710	R-binding (RRM/RBD/RNP motifs) family protein [Source:NCBI gene (formerly Entrezgene);Acc:819079]		Multiple analyses	NPQ relaxation rate constant	8
Sobic.007G162600	AT1G04620	coenzyme F420 hydrogese family / dehydrogese, beta subunit family [Source:NCBI gene (formerly Entrezgene);Acc:839472]		Multiple analyses	NPQ relaxation rate constant	8
Sobic.009G187400	AT5G54660	HSP20-like chaperones superfamily protein [Source:NCBI gene (formerly Entrezgene);Acc:835555]		Multiple analyses	NPQ relaxation rate constant	8
Sobic.002G250100	AT1G76470	D(P)-binding Rossmann-fold superfamily protein [Source:NCBI gene (formerly Entrezgene);Acc:843980]		Multiple analyses	Phi PSII at end of dark period	8
Sobic.002G258400	AT3G23460	S-adenosyl-L-methionine-dependent methyltransferases superfamily protein [Source:NCBI gene (formerly Entrezgene);Acc:821927]		Multiple analyses	Phi PSII at end of dark period	8
Sobic.009G217100	AT1G19650	Sec14p-like phosphatidylinositol transfer family protein [Source:NCBI gene (formerly Entrezgene);Acc:838552]		Multiple analyses	Phi PSII at end of dark period	8
Sobic.005G224700	AT3G53200	myb domain protein 27 [Source:NCBI gene (formerly Entrezgene);Acc:824486]		Multiple analyses	Phi PSII recovery amplitude	8
Sobic.006G201900				Multiple analyses	Phi PSII recovery amplitude	8
Sobic.001G161800	AT3G54650	RNI-like superfamily protein [Source:NCBI gene (formerly Entrezgene);Acc:824630]		Multiple analyses	Phi PSII recovery intercept term	8
Sobic.002G385100	AT5G15200	Ribosomal protein S4 [Source:NCBI gene (formerly Entrezgene);Acc:831372]		Multiple analyses	Phi PSII recovery intercept term	8
Sobic.002G385300				Multiple analyses	Phi PSII recovery intercept term	8
Sobic.003G321600	AT1G68980	Tetratricopeptide repeat (TPR)-like superfamily protein [Source:NCBI gene (formerly Entrezgene);Acc:843231]		Multiple analyses	Phi PSII recovery intercept term	8
Sobic.003G415100	AT4G15840	BTB/POZ domain-containing protein [Source:NCBI gene (formerly Entrezgene);Acc:827265]		Multiple analyses	Phi PSII recovery intercept term	8
Sobic.003G425100				Multiple analyses	Phi PSII recovery intercept term	8
Sobic.006G155200				Multiple analyses	Phi PSII recovery intercept term	8
Sobic.007G197600	AT1G05810	Rab GTPase-like A5A protein [Source:NCBI gene (formerly Entrezgene);Acc:837091]		Multiple analyses	Phi PSII recovery intercept term	8
Sobic.008G062000	AT1G48170	proteasome assembly chaperone [Source:NCBI gene (formerly Entrezgene);Acc:841236]		Multiple analyses	Phi PSII recovery intercept term	8
Sobic.008G095100				Multiple analyses	Phi PSII recovery intercept term	8
Sobic.010G019900	AT1G10810	D(P)-linked oxidoreductase superfamily protein [Source:NCBI gene (formerly Entrezgene);Acc:837624]		Multiple analyses	Phi PSII recovery intercept term	8
Sobic.002G199100	AT1G26550	FKBP-like peptidyl-prolyl cis-trans isomerase family protein [Source:NCBI gene (formerly Entrezgene);Acc:839195]		Multiple analyses	Phi PSII recovery rate constant	8
Sobic.003G057800				Multiple analyses	Phi PSII recovery rate constant	8
Sobic.005G145300	AT1G68050	flavin-binding, kelch repeat, f box 1 [Source:NCBI gene (formerly Entrezgene);Acc:843133]		Multiple analyses	Phi PSII recovery rate constant	8
Sobic.002G057400	AT5G48520	HAUS augmin-like complex subunit [Source:NCBI gene (formerly Entrezgene);Acc:834908]		Multiple analyses	Photoprotection index	8
Sobic.002G339500	AT4G21534	Diacylglycerol kise family protein [Source:NCBI gene (formerly Entrezgene);Acc:10723114]		Multiple analyses	Photoprotection index	8
Sobic.005G188300				Multiple analyses	Photoprotection index	8
Sobic.006G116700	AT1G18540	Ribosomal protein L6 family protein [Source:NCBI gene (formerly Entrezgene);Acc:838435]		Multiple analyses	Photoprotection index	8
Sobic.009G036700				Multiple analyses	Photoprotection index	8
Sobic.005G154850	AT1G79750	DP-malic enzyme 4 [Source:NCBI gene (formerly Entrezgene);Acc:844314]		Multiple traits			14
Sobic.001G189300	AT5G63380	AMP-dependent synthetase and ligase family protein [Source:NCBI gene (formerly Entrezgene);Acc:836457]		Multiple traits			13
Sobic.001G385400	AT4G16340	guanyl-nucleotide exchange factors;GTPase binding;GTP binding protein [Source:NCBI gene (formerly Entrezgene);Acc:827328]		Multiple traits			12
Sobic.001G308100				Multiple traits			12
Sobic.009G187900	AT3G20640	basic helix-loop-helix (bHLH) D-binding superfamily protein [Source:NCBI gene (formerly Entrezgene);Acc:821611]		Multiple traits			12
Sobic.002G057400	AT5G48520	HAUS augmin-like complex subunit [Source:NCBI gene (formerly Entrezgene);Acc:834908]		Multiple traits			11
Sobic.005G200800				Multiple traits			11
Sobic.004G150200	AT1G79390	centrosomal protein [Source:NCBI gene (formerly Entrezgene);Acc:844277]		Multiple traits			11
Sobic.001G494400	AT1G08800	myosin-binding protein (Protein of unknown function, DUF593) [Source:NCBI gene (formerly Entrezgene);Acc:837402]		Multiple traits			11
Sobic.003G287000				Multiple traits			11
Sobic.001G139100				Multiple traits			11
Sobic.006G188100				Multiple traits			11
Sobic.002G007800	AT1G30810	Transcription factor jumonji (jmj) family protein / zinc finger (C5HC2 type) family protein [Source:NCBI gene (formerly Entrezgene);Acc:839963]		Multiple traits			11
Sobic.004G172100	AT2G30940	Protein kise superfamily protein [Source:NCBI gene (formerly Entrezgene);Acc:817645]		Multiple traits			11
Sobic.004G233200	AT1G22190	Integrase-type D-binding superfamily protein [Source:NCBI gene (formerly Entrezgene);Acc:838824]	x	Multiple traits			10
Sobic.001G529700				Multiple traits			10
Sobic.009G218800	AT3G21610	Acid phosphatase/vadium-dependent haloperoxidase-related protein [Source:NCBI gene (formerly Entrezgene);Acc:821715]		Multiple traits			10
Sobic.002G060800	AT3G10420	P-loop containing nucleoside triphosphate hydrolases superfamily protein [Source:NCBI gene (formerly Entrezgene);Acc:820206]		Multiple traits			10
Sobic.006G154100	AT3G52210	S-adenosyl-L-methionine-dependent methyltransferases superfamily protein [Source:NCBI gene (formerly Entrezgene);Acc:824386]		Multiple traits			10
Sobic.001G251700				Multiple traits			10
Sobic.004G313300				Multiple traits			10
Sobic.001G394532	ATCG00140			Multiple traits			10
Sobic.003G085700				Multiple traits			10
Sobic.003G226700	AT3G16060	ATP binding microtubule motor family protein [Source:NCBI gene (formerly Entrezgene);Acc:820851]		Multiple traits			10
Sobic.005G092600				Multiple traits			10
Sobic.002G384700	AT5G15200	Ribosomal protein S4 [Source:NCBI gene (formerly Entrezgene);Acc:831372]		Multiple traits			10
Sobic.003G185100	AT2G26690	Major facilitator superfamily protein [Source:NCBI gene (formerly Entrezgene);Acc:817210]		Multiple traits			10
Sobic.004G102800	AT5G17400	endoplasmic reticulum-adenine nucleotide transporter 1 [Source:NCBI gene (formerly Entrezgene);Acc:831606]		Multiple traits			10
Sobic.005G056600	AT1G35670	calcium-dependent protein kise 2 [Source:NCBI gene (formerly Entrezgene);Acc:840471]		Multiple traits			10
Sobic.005G169400	AT3G04720	pathosis-related 4 [Source:NCBI gene (formerly Entrezgene);Acc:819632]		Multiple traits			10
Sobic.004G118500	AT4G03120	C2H2 and C2HC zinc fingers superfamily protein [Source:NCBI gene (formerly Entrezgene);Acc:828071]		Multiple traits			10
Sobic.001G481900				Multiple traits			10
Sobic.001G208200	AT5G08380	alpha-galactosidase 1 [Source:NCBI gene (formerly Entrezgene);Acc:830736]		Multiple traits			10
Sobic.001G307900				Multiple traits			10
Sobic.010G168800	AT1G14520	myo-inositol oxygese 1 [Source:NCBI gene (formerly Entrezgene);Acc:838014]		Multiple traits			10
Sobic.002G186400	AT1G47730	F-box and associated interaction domains-containing protein [Source:NCBI gene (formerly Entrezgene);Acc:841184]		Multiple traits			10
Sobic.004G233200	AT1G22190	Integrase-type D-binding superfamily protein [Source:NCBI gene (formerly Entrezgene);Acc:838824]		Multiple traits			10
Sobic.003G283800	AT1G78620	integral membrane protein (Protein of unknown function DUF92, transmembrane) [Source:NCBI gene (formerly Entrezgene);Acc:844198]		Multiple traits			10
Sobic.008G021000	AT3G03650	protein glycosylation Exostosin family protein [Source:NCBI gene (formerly Entrezgene);Acc:821197]		Ortiz et al. 2017	Phi PSII recovery rate constant		2		carotenoid biosynthesis
Sobic.003G202300	AT1G71720	RNA stabilization, nonphotochemical quenching, positive regulation of translation, response to light stimulus Nucleic acid-binding proteins superfamily [Source:NCBI gene (formerly Entrezgene);Acc:843502]			NPQ induction amplitude		6		NPQ annotation TAIR
Sobic.006G128300	AT5G43050	nonphotochemical quenching YCF20-like protein (DUF565) [Source:NCBI gene (formerly Entrezgene);Acc:834320]			Combination 1		7	x	NPQ6 prior
Sobic.006G163100	AT1G75540	photomorphogenesis, regulation of DNA-templated transcription salt tolerance homolog2 [Source:NCBI gene (formerly Entrezgene);Acc:843890]			Fv/Fm		8
Sobic.010G262200	AT1G75540	photomorphogenesis, regulation of DNA-templated transcription salt tolerance homolog2 [Source:NCBI gene (formerly Entrezgene);Acc:843890]			NPQ relaxation amplitude		4
Sobic.006G222700	AT3G47860	negative regulation of fatty acid oxidation, response to abscisic acid, response to heat, response to high light intensity, response to paraquat, response to water deprivation, seed maturation chloroplastic lipocalin [Source:NCBI gene (formerly Entrezgene);Acc:823942]			NPQ at end of dark period		3
Sobic.003G418000	AT3G21420	2-oxoglutarate (2OG) and Fe(II)-dependent oxygenase superfamily protein [Source:NCBI gene (formerly Entrezgene);Acc:821696]		Bellis et al. 2020	NPQ relaxation intercept term				Implicated in strigaloactone synthesis in parasite-adapted sorghum

## Sheet: S3 Top SNPs
S3 Top 0.05% SNPs identified via GWAS for each trait. Chromosome, SNP ID, position (bp), likelihood ratio p-value, FDR-adjusted p-value, trait name, and model year are provided. Joint model includes environmental term accounting for measurement year. Effect size estimates are unstandardized beta values. Combined traits are multivariate analyses, as follows: Combination 1, Max NPQ, NPQ relaxation …
Chromosome	SNP	Position (bp)	p-value (lrt)	FDR-adjusted p-value	Trait	Year	beta	beta_1	beta_2	beta_3	beta_4
1	Chr01_67331530	67331530	1.05e-07	0.0477296	Combination 1	Joint		-0.039005	-0.287188	0.208569	0.256558
6	Chr06_51400329	51400329	1.89e-07	0.084873	Combination 1	2017		0.0543789	0.222551	-0.398932	-0.256556
2	Chr02_768017	768017	6.18e-07	0.10246	Combination 1	2017		-0.118148	-0.0921153	-0.205685	-0.11653
1	Chr01_76704821	76704821	6.64e-07	0.0893019	Combination 1	Joint		0.324589	0.22494	0.0676377	-0.179148
1	Chr01_76712962	76712962	6.96e-07	0.0893019	Combination 1	Joint		0.321857	0.221469	0.075262	-0.172473
6	Chr06_51380710	51380710	6.96e-07	0.10246	Combination 1	2017		-0.12945	-0.0208895	-0.285865	-0.0710789
9	Chr09_53947871	53947871	9.15e-07	0.10246	Combination 1	2017		-0.138989	-0.0874367	-0.238059	0.0621261
1	Chr01_67292309	67292309	9.41e-07	0.0893019	Combination 1	Joint		-0.0345125	-0.255473	0.295839	0.258675
2	Chr02_2008658	2008658	9.88e-07	0.0893019	Combination 1	Joint		-0.0145304	-0.0619344	0.608537	-0.0466234
1	Chr01_67334136	67334136	1.18e-06	0.0893019	Combination 1	Joint		0.103341	-0.103442	0.219237	0.221208
6	Chr06_3007720	3007720	2.45e-06	0.208726	Combination 1	2017		-0.056137	-0.113451	0.217887	-0.0697774
1	Chr01_76729903	76729903	2.77e-06	0.71249	Combination 1	2019		-0.20448	-0.232689	-0.0158541	0.150417
6	Chr06_3003535	3003535	2.79e-06	0.208726	Combination 1	2017		-0.00183932	-0.073571	0.203824	-0.0565132
1	Chr01_60791941	60791941	3.28e-06	0.172929	Combination 1	Joint		0.0514302	-0.140653	0.213869	0.170561
1	Chr01_76723793	76723793	3.37e-06	0.172929	Combination 1	Joint		0.313992	0.232077	0.0734138	-0.169804
1	Chr01_67304940	67304940	3.44e-06	0.172929	Combination 1	Joint		-0.00352639	-0.229487	0.255315	0.209429
6	Chr06_51405882	51405882	3.62e-06	0.231706	Combination 1	2017		0.0857638	0.236483	-0.36904	-0.259983
1	Chr01_67308734	67308734	4.34e-06	0.196388	Combination 1	Joint		0.00123451	-0.229285	0.242719	0.208361
1	Chr01_59331948	59331948	4.81e-06	0.71249	Combination 1	2019		-0.124984	-0.195915	0.0599594	0.167317
6	Chr06_51398417	51398417	5.13e-06	0.25639	Combination 1	2017		0.114557	0.302898	-0.326253	-0.254701
1	Chr01_76723793	76723793	5.15e-06	0.25639	Combination 1	2017		0.291437	0.215408	0.0570182	-0.218689
1	Chr01_76796244	76796244	5.18e-06	0.198532	Combination 1	Joint		-0.479746	-0.227829	-0.0967679	0.236083
1	Chr01_67314304	67314304	5.57e-06	0.198532	Combination 1	Joint		-0.00761805	-0.210602	0.227255	0.164986
1	Chr01_67338955	67338955	5.7e-06	0.198532	Combination 1	Joint		0.00541963	-0.242271	0.176557	0.171739
1	Chr01_76704821	76704821	6.71e-06	0.300765	Combination 1	2017		0.295309	0.200522	0.04548	-0.200551
1	Chr01_67276227	67276227	7.15e-06	0.71249	Combination 1	2019		-0.134344	-0.122183	0.197374	-0.00244957
1	Chr01_76787069	76787069	8.27e-06	0.24992	Combination 1	Joint		-0.500367	-0.251228	-0.0613619	0.192086
6	Chr06_51412790	51412790	9.19e-06	0.356253	Combination 1	2017		0.0466729	0.227327	-0.353403	-0.197343
1	Chr01_67320069	67320069	9.33e-06	0.24992	Combination 1	Joint		-0.0348751	-0.254804	0.207701	0.213412
1	Chr01_76796244	76796244	9.54e-06	0.356253	Combination 1	2017		-0.488606	-0.236577	-0.122343	0.265422
1	Chr01_67216373	67216373	1e-05	0.24992	Combination 1	Joint		-0.0283272	-0.249963	0.2555	0.195195
1	Chr01_76712413	76712413	1.01e-05	0.24992	Combination 1	Joint		0.273458	0.169703	0.0510209	-0.120583
1	Chr01_67298195	67298195	1.01e-05	0.24992	Combination 1	Joint		0.0319997	-0.181809	0.248629	0.187618
2	Chr02_1986486	1986486	1.07e-05	0.24992	Combination 1	Joint		-0.0501074	-0.0849771	0.528117	-0.0943073
1	Chr01_63318044	63318044	1.1e-05	0.24992	Combination 1	Joint		0.279226	0.0534855	0.33371	0.157519
1	Chr01_76787069	76787069	1.18e-05	0.383766	Combination 1	2017		-0.506239	-0.257558	-0.13891	0.218286
4	Chr04_49814595	49814595	1.24e-05	0.71249	Combination 1	2019		0.463648	0.409316	-0.0936088	-0.0922453
10	Chr10_19843418	19843418	1.31e-05	0.274768	Combination 1	Joint		0.67385	0.76365	0.320004	-0.349781
5	Chr05_2193436	2193436	1.38e-05	0.71249	Combination 1	2019		0.0809376	0.032538	0.372048	0.0732951
1	Chr01_76732554	76732554	1.46e-05	0.71249	Combination 1	2019		0.211041	0.221469	0.125998	-0.121486
3	Chr03_5594300	5594300	1.47e-05	0.274768	Combination 1	Joint		0.437966	0.602044	0.308237	-0.31403
3	Chr03_72437862	72437862	1.54e-05	0.274768	Combination 1	Joint		0.185411	0.0800684	0.0721914	0.16068
1	Chr01_76778443	76778443	1.55e-05	0.274768	Combination 1	Joint		-0.494688	-0.256818	-0.033894	0.182809
1	Chr01_76780610	76780610	1.55e-05	0.274768	Combination 1	Joint		-0.494688	-0.256818	-0.033894	0.182809
10	Chr10_1220765	1220765	1.58e-05	0.274768	Combination 1	Joint		0.151801	0.122092	0.0592271	-0.222114
1	Chr01_67242200	67242200	1.64e-05	0.274768	Combination 1	Joint		-0.062199	-0.276936	0.243038	0.197266
1	Chr01_76778443	76778443	1.66e-05	0.383766	Combination 1	2017		-0.506129	-0.262916	-0.115148	0.204859
1	Chr01_76780610	76780610	1.66e-05	0.383766	Combination 1	2017		-0.506129	-0.262916	-0.115148	0.204859
1	Chr01_74511941	74511941	1.7e-05	0.383766	Combination 1	2017		-0.161518	-0.360781	-0.163034	0.0878491
6	Chr06_50876174	50876174	1.76e-05	0.383766	Combination 1	2017		0.122713	0.193215	0.185834	-0.169467
10	Chr10_55089732	55089732	1.8e-05	0.290434	Combination 1	Joint		0.158236	-0.00160814	0.0561874	0.00145214
1	Chr01_67331530	67331530	1.8e-05	0.71249	Combination 1	2019		0.0204346	-0.177729	0.224118	0.167329
5	Chr05_68553762	68553762	1.83e-05	0.383766	Combination 1	2017		0.246833	0.268045	-0.0897354	-0.281893
3	Chr03_72383973	72383973	1.86e-05	0.290434	Combination 1	Joint		0.227627	0.0879884	-0.0164551	0.0903514
2	Chr02_1081571	1081571	1.94e-05	0.383766	Combination 1	2017		-0.0781756	-0.102283	-0.249295	-0.27052
10	Chr10_1255991	1255991	2.04e-05	0.308027	Combination 1	Joint		0.132636	0.0342137	0.0310994	-0.283972
6	Chr06_51386365	51386365	2.09e-05	0.383766	Combination 1	2017		0.0916215	0.260503	-0.316599	-0.239315
2	Chr02_5817242	5817242	2.11e-05	0.383766	Combination 1	2017		-0.165089	-0.254789	-0.269148	0.255356
8	Chr08_32592222	32592222	2.16e-05	0.383766	Combination 1	2017		-0.239826	-0.141409	0.109217	-0.109932
1	Chr01_67231972	67231972	2.24e-05	0.327941	Combination 1	Joint		-0.022205	-0.228326	0.239931	0.192701
4	Chr04_63402987	63402987	2.26e-05	0.383766	Combination 1	2017		0.232322	0.298131	-0.263032	-0.368361
3	Chr03_57928386	57928386	2.33e-05	0.71249	Combination 1	2019		0.030902	0.0381942	0.229578	-0.0961751
6	Chr06_52562776	52562776	2.35e-05	0.71249	Combination 1	2019		0.188999	0.0917234	0.090637	-0.16478
1	Chr01_67274054	67274054	2.41e-05	0.341802	Combination 1	Joint		-0.022669	-0.185633	0.279801	0.276302
6	Chr06_50885413	50885413	2.47e-05	0.383766	Combination 1	2017		0.168969	0.235124	0.175916	-0.172025
8	Chr08_32696795	32696795	2.48e-05	0.383766	Combination 1	2017		-0.239219	-0.140826	0.102686	-0.112568
8	Chr08_32712897	32712897	2.48e-05	0.383766	Combination 1	2017		-0.239219	-0.140826	0.102686	-0.112568
8	Chr08_32753016	32753016	2.48e-05	0.383766	Combination 1	2017		-0.239219	-0.140826	0.102686	-0.112568
8	Chr08_32773718	32773718	2.48e-05	0.383766	Combination 1	2017		-0.239219	-0.140826	0.102686	-0.112568
8	Chr08_32795576	32795576	2.48e-05	0.383766	Combination 1	2017		-0.239219	-0.140826	0.102686	-0.112568
7	Chr07_982816	982816	2.56e-05	0.71249	Combination 1	2019		-0.123435	-0.11864	0.12889	0.375286
1	Chr01_72668060	72668060	2.83e-05	0.387653	Combination 1	Joint		0.515409	0.759226	0.137483	-0.546431
10	Chr10_53872306	53872306	2.91e-05	0.387653	Combination 1	Joint		0.775524	0.701129	0.346972	-0.767921
2	Chr02_5821956	5821956	2.99e-05	0.446296	Combination 1	2017		-0.172169	-0.249815	-0.272736	0.271792
5	Chr05_3626552	3626552	3e-05	0.71249	Combination 1	2019		-0.121145	-0.243315	-0.309574	-0.309515
4	Chr04_5634483	5634483	3.13e-05	0.71249	Combination 1	2019		-0.190477	-0.117809	-0.0882095	-0.0570761
5	Chr05_7189896	7189896	3.19e-05	0.461689	Combination 1	2017		-0.20601	-0.024182	0.0556222	0.0198886
2	Chr02_1371465	1371465	3.21e-05	0.406866	Combination 1	Joint		0.24696	0.36658	-0.213224	-0.35608
6	Chr06_52551524	52551524	3.23e-05	0.406866	Combination 1	Joint		0.23732	0.0585583	0.246168	-0.160647
5	Chr05_2198695	2198695	3.35e-05	0.71249	Combination 1	2019		0.0386566	-0.0031136	0.359881	0.0675304
1	Chr01_60625603	60625603	3.37e-05	0.409466	Combination 1	Joint		0.0172607	-0.125979	0.180044	0.351137
4	Chr04_4892965	4892965	3.38e-05	0.71249	Combination 1	2019		-0.153497	-0.0214859	-0.0332417	0.131434
9	Chr09_56220487	56220487	3.41e-05	0.465106	Combination 1	2017		-0.0627054	-0.207305	0.0972324	0.0476032
9	Chr09_5549560	5549560	3.44e-05	0.409466	Combination 1	Joint		0.160372	0.216228	0.0307535	0.0111369
1	Chr01_76757431	76757431	3.47e-05	0.465106	Combination 1	2017		-0.5007	-0.277391	-0.105663	0.244071
4	Chr04_49839550	49839550	3.58e-05	0.71249	Combination 1	2019		0.363937	0.302456	-0.0954643	-0.112496
4	Chr04_5750815	5750815	3.67e-05	0.419	Combination 1	Joint		-0.0958877	-0.0763851	0.0996572	-0.139194
2	Chr02_6481284	6481284	3.67e-05	0.465106	Combination 1	2017		0.157926	-0.151299	-0.348147	-0.249192
5	Chr05_68620870	68620870	3.73e-05	0.465106	Combination 1	2017		0.206658	0.490338	0.00576821	-0.197885
10	Chr10_19843418	19843418	3.74e-05	0.465106	Combination 1	2017		0.633324	0.733978	0.35664	-0.256718
2	Chr02_65877769	65877769	3.79e-05	0.419	Combination 1	Joint		0.1186	-0.0698922	0.0270865	0.118652
1	Chr01_60804421	60804421	3.86e-05	0.419	Combination 1	Joint		0.0246583	-0.185564	0.0658359	0.192838
2	Chr02_1985952	1985952	3.89e-05	0.419	Combination 1	Joint		0.044526	0.0237781	0.465302	-0.0755593
6	Chr06_51400655	51400655	3.9e-05	0.472672	Combination 1	2017		-0.00408931	0.187061	-0.304724	-0.196058
1	Chr01_67329475	67329475	4.14e-05	0.436199	Combination 1	Joint		0.00178239	-0.173096	0.147571	0.255765
9	Chr09_3429466	3429466	4.2e-05	0.492571	Combination 1	2017		-0.112479	-0.238616	0.0292286	0.0523677
8	Chr08_58873609	58873609	4.29e-05	0.492571	Combination 1	2017		0.0952141	0.108542	-0.167999	0.0148755
10	Chr10_53952458	53952458	4.32e-05	0.445022	Combination 1	Joint		0.0301876	0.147118	0.0710427	0.384982
3	Chr03_71098275	71098275	4.4e-05	0.492571	Combination 1	2017		0.227504	0.159031	0.247637	-0.0123787
10	Chr10_56648373	56648373	4.6e-05	0.452781	Combination 1	Joint		-0.00816022	-0.124744	-0.0943153	0.135179
10	Chr10_56865687	56865687	4.67e-05	0.494113	Combination 1	2017		-0.0889896	-0.328944	-0.595092	0.319224
3	Chr03_72445247	72445247	4.72e-05	0.452781	Combination 1	Joint		0.180379	0.0857342	0.0780885	0.157285
1	Chr01_67338955	67338955	4.78e-05	0.71249	Combination 1	2019		0.0582004	-0.140765	0.237043	0.104246
4	Chr04_59684022	59684022	4.85e-05	0.494113	Combination 1	2017		0.76906	1.00214	0.0961894	-0.586921
3	Chr03_57989428	57989428	4.91e-05	0.71249	Combination 1	2019		-0.024016	-0.0359265	0.201696	-0.0691545
2	Chr02_65911202	65911202	5.01e-05	0.452781	Combination 1	Joint		0.0635996	-0.125185	0.0497804	0.0973028
1	Chr01_74546930	74546930	5.04e-05	0.494113	Combination 1	2017		-0.0600468	-0.136151	0.109548	0.127362
2	Chr02_64406970	64406970	5.04e-05	0.452781	Combination 1	Joint		0.107801	0.276158	-0.0144369	-0.277199
1	Chr01_76784753	76784753	5.05e-05	0.452781	Combination 1	Joint		-0.52433	-0.258315	-0.0714921	0.233615
10	Chr10_56865455	56865455	5.05e-05	0.494113	Combination 1	2017		-0.0659253	-0.336173	-0.546955	0.230278
10	Chr10_56872415	56872415	5.05e-05	0.494113	Combination 1	2017		-0.0659253	-0.336173	-0.546955	0.230278
3	Chr03_57896592	57896592	5.09e-05	0.71249	Combination 1	2019		-0.0048354	-0.00280829	0.248366	-0.040039
9	Chr09_2765108	2765108	5.13e-05	0.494113	Combination 1	2017		0.417303	0.475237	-0.325306	-0.356084
10	Chr10_60883631	60883631	5.13e-05	0.71249	Combination 1	2019		-0.132833	-0.208258	-0.148448	-0.0196078
6	Chr06_50876174	50876174	5.13e-05	0.452781	Combination 1	Joint		0.098504	0.185298	0.174941	-0.117903
1	Chr01_76757431	76757431	5.14e-05	0.452781	Combination 1	Joint		-0.48838	-0.270481	-0.0501986	0.204166
1	Chr01_67298425	67298425	5.2e-05	0.452781	Combination 1	Joint		0.0269681	-0.140808	0.161848	0.229852
4	Chr04_49833005	49833005	5.32e-05	0.71249	Combination 1	2019		0.507111	0.463772	-0.127556	-0.137523
3	Chr03_71585147	71585147	5.34e-05	0.494113	Combination 1	2017		0.194244	-0.0239614	0.272287	0.0440356
1	Chr01_72668060	72668060	5.37e-05	0.71249	Combination 1	2019		0.669033	0.778436	0.0973157	-0.460928
1	Chr01_76784753	76784753	5.39e-05	0.494113	Combination 1	2017		-0.545993	-0.3054	-0.135169	0.275026
2	Chr02_2744582	2744582	5.4e-05	0.494113	Combination 1	2017		0.0234421	-0.30296	0.339444	0.44531
5	Chr05_2183833	2183833	5.6e-05	0.71249	Combination 1	2019		0.083572	0.0285216	0.335633	0.0765789
7	Chr07_2562425	2562425	5.7e-05	0.486693	Combination 1	Joint		0.146023	-0.0366876	0.427092	-0.102111
1	Chr01_79369782	79369782	5.87e-05	0.487437	Combination 1	Joint		0.188623	0.251641	-0.0122075	-0.217496
1	Chr01_63116890	63116890	5.94e-05	0.487437	Combination 1	Joint		0.0680386	-0.0335555	0.206382	0.104064
1	Chr01_57842671	57842671	5.96e-05	0.71249	Combination 1	2019		-0.0796103	-0.0328123	-0.256184	-0.625579
7	Chr07_784053	784053	5.99e-05	0.71249	Combination 1	2019		0.0850616	0.113707	0.341871	0.146522
9	Chr09_2420526	2420526	6.03e-05	0.487437	Combination 1	Joint		0.167263	0.0768982	0.0769157	0.248426
2	Chr02_5800624	5800624	6.13e-05	0.522104	Combination 1	2017		-0.151531	-0.219617	-0.265032	0.235085
1	Chr01_67331530	67331530	6.17e-05	0.522104	Combination 1	2017		-0.0765412	-0.302468	0.129739	0.254009
10	Chr10_53430172	53430172	6.19e-05	0.49207	Combination 1	Joint		0.488748	0.295695	-0.254595	0.301279
5	Chr05_7093476	7093476	6.21e-05	0.71249	Combination 1	2019		0.186597	0.0955712	-0.0799375	0.0659353
7	Chr07_7879457	7879457	6.25e-05	0.522104	Combination 1	2017		0.383486	0.0885079	0.523447	-0.164431
2	Chr02_1206510	1206510	6.27e-05	0.71249	Combination 1	2019		0.177521	0.207121	0.31382	0.663237
6	Chr06_51399215	51399215	6.28e-05	0.522104	Combination 1	2017		0.0653944	0.232933	-0.262775	-0.172363
3	Chr03_5491390	5491390	6.29e-05	0.522104	Combination 1	2017		0.020333	-0.0632364	0.0171181	0.296086
2	Chr02_16420239	16420239	6.3e-05	0.71249	Combination 1	2019		0.291071	0.193213	-0.0395143	-0.0127934
4	Chr04_49823772	49823772	6.42e-05	0.71249	Combination 1	2019		0.47021	0.400851	-0.152949	-0.123922
6	Chr06_60840367	60840367	6.46e-05	0.71249	Combination 1	2019		-0.147348	-0.239029	-0.0168378	0.0353235
5	Chr05_2185989	2185989	6.48e-05	0.71249	Combination 1	2019		0.0962723	0.0363305	0.336377	0.0532081
10	Chr10_60582790	60582790	6.64e-05	0.71249	Combination 1	2019		0.0602871	-0.131183	-0.174994	-0.0859541
10	Chr10_60894339	60894339	6.75e-05	0.71249	Combination 1	2019		-0.109674	-0.186885	-0.158409	-0.0325771
9	Chr09_57576546	57576546	6.76e-05	0.528202	Combination 1	Joint		0.620021	0.468503	0.128859	-0.0441486
6	Chr06_51384473	51384473	6.78e-05	0.552509	Combination 1	2017		0.0194617	0.196174	-0.30859	-0.184056
1	Chr01_66986659	66986659	6.96e-05	0.71249	Combination 1	2019		-0.0344799	-0.0422948	-0.450015	0.211482
2	Chr02_7909729	7909729	6.97e-05	0.532166	Combination 1	Joint		0.179069	-0.0572841	0.317582	-0.0331143
9	Chr09_58369539	58369539	7.01e-05	0.560537	Combination 1	2017		-0.0960997	-0.196784	0.0710202	-0.00548549
2	Chr02_8231541	8231541	7.02e-05	0.71249	Combination 1	2019		-0.118715	-0.102347	-0.168572	0.230729
1	Chr01_76758760	76758760	7.05e-05	0.532166	Combination 1	Joint		-0.459085	-0.284673	0.0158902	0.181917
2	Chr02_6468717	6468717	7.2e-05	0.565807	Combination 1	2017		0.156395	-0.0815267	-0.284092	-0.347584
3	Chr03_4865959	4865959	7.21e-05	0.71249	Combination 1	2019		-0.248746	-0.194928	0.282727	0.0308384
4	Chr04_4932876	4932876	7.26e-05	0.71249	Combination 1	2019		0.00836198	0.156951	-0.0416832	0.0296207
2	Chr02_6802269	6802269	7.49e-05	0.567679	Combination 1	2017		-0.0214145	-0.0471003	-0.160453	-0.294795
4	Chr04_62964977	62964977	7.5e-05	0.567679	Combination 1	2017		-0.149115	0.180844	0.0687597	0.309603
1	Chr01_60604353	60604353	7.52e-05	0.558652	Combination 1	Joint		0.0106979	-0.108223	0.197	0.338337
5	Chr05_3978260	3978260	7.56e-05	0.71249	Combination 1	2019		0.352057	0.304361	0.203908	-0.381372
5	Chr05_3983778	3983778	7.56e-05	0.71249	Combination 1	2019		0.352057	0.304361	0.203908	-0.381372
9	Chr09_2763637	2763637	7.6e-05	0.567679	Combination 1	2017		0.415747	0.362629	-0.288498	-0.212709
1	Chr01_11363104	11363104	7.97e-05	0.71249	Combination 1	2019		0.340219	0.341532	0.22316	-0.766027
6	Chr06_54921589	54921589	8.01e-05	0.71249	Combination 1	2019		-0.171649	-0.109321	-0.544509	-0.361684
4	Chr04_1564282	1564282	8.03e-05	0.71249	Combination 1	2019		0.159152	0.0609115	-0.0525313	-0.0923702
1	Chr01_67304940	67304940	8.06e-05	0.71249	Combination 1	2019		0.0364002	-0.13988	0.291489	0.113142
10	Chr10_51342848	51342848	8.08e-05	0.71249	Combination 1	2019		-0.0171148	-0.0022394	-0.0285291	-0.26093
3	Chr03_56021164	56021164	8.13e-05	0.71249	Combination 1	2019		0.19147	0.0541327	0.0421952	-0.044924
6	Chr06_51405974	51405974	8.22e-05	0.603997	Combination 1	2017		-0.0597791	0.0196722	-0.238413	-0.05909
5	Chr05_2216778	2216778	8.24e-05	0.71249	Combination 1	2019		0.0536376	0.0299287	0.352884	0.0714688
3	Chr03_72414419	72414419	8.24e-05	0.596902	Combination 1	Joint		0.218292	0.101909	-0.0219376	0.101672
9	Chr09_53543912	53543912	8.3e-05	0.596902	Combination 1	Joint		-0.0861269	-0.178849	0.294031	0.189985
5	Chr05_2286371	2286371	8.39e-05	0.71249	Combination 1	2019		0.000188063	0.0210779	0.241458	0.118045
3	Chr03_5594300	5594300	8.48e-05	0.612648	Combination 1	2017		0.174588	0.551639	0.148928	-0.212032
6	Chr06_59594602	59594602	8.75e-05	0.618975	Combination 1	Joint		-0.153647	-0.182803	-0.159786	-0.0439307
1	Chr01_57818045	57818045	8.88e-05	0.71249	Combination 1	2019		-0.121817	-0.0197167	-0.265964	-0.682518
1	Chr01_57829699	57829699	8.88e-05	0.71249	Combination 1	2019		-0.121817	-0.0197167	-0.265964	-0.682518
1	Chr01_57840536	57840536	8.88e-05	0.71249	Combination 1	2019		-0.121817	-0.0197167	-0.265964	-0.682518
1	Chr01_57846754	57846754	8.88e-05	0.71249	Combination 1	2019		-0.121817	-0.0197167	-0.265964	-0.682518
1	Chr01_57852022	57852022	8.88e-05	0.71249	Combination 1	2019		-0.121817	-0.0197167	-0.265964	-0.682518
1	Chr01_57856921	57856921	8.88e-05	0.71249	Combination 1	2019		-0.121817	-0.0197167	-0.265964	-0.682518
5	Chr05_2190307	2190307	8.93e-05	0.71249	Combination 1	2019		0.0827352	0.0389263	0.316866	0.0608495
6	Chr06_52562776	52562776	9.06e-05	0.629142	Combination 1	Joint		0.175636	0.0415018	0.116898	-0.0580253
6	Chr06_52560360	52560360	9.17e-05	0.629142	Combination 1	Joint		0.219873	0.0302783	0.205455	-0.151291
2	Chr02_8040680	8040680	9.17e-05	0.71249	Combination 1	2019		0.0864125	-0.136811	0.219107	0.224988
6	Chr06_50858401	50858401	9.24e-05	0.633326	Combination 1	2017		0.241378	0.250619	0.165458	-0.219425
9	Chr09_2763518	2763518	9.26e-05	0.633326	Combination 1	2017		0.355373	0.324528	-0.248948	-0.237586
3	Chr03_71585715	71585715	9.28e-05	0.633326	Combination 1	2017		0.205875	-0.0382231	0.215718	0.0962078
3	Chr03_57961366	57961366	9.29e-05	0.71249	Combination 1	2019		0.0370619	0.0298286	0.203603	-0.105267
3	Chr03_72905303	72905303	9.33e-05	0.633326	Combination 1	2017		-0.0780531	-0.0547066	0.195096	0.0206566
1	Chr01_65969152	65969152	9.36e-05	0.71249	Combination 1	2019		0.514095	0.583242	0.413852	-0.317688
6	Chr06_44328966	44328966	9.43e-05	0.71249	Combination 1	2019		-0.180574	-0.210246	0.0971395	0.00867083
3	Chr03_60064633	60064633	9.45e-05	0.638794	Combination 1	Joint		0.25527	0.0822935	0.150996	0.088748
4	Chr04_64978103	64978103	9.51e-05	0.634699	Combination 1	2017		-0.0373614	0.154859	0.171887	-0.160885
6	Chr06_51433818	51433818	9.63e-05	0.634699	Combination 1	2017		0.0342938	0.157025	-0.270175	-0.263197
2	Chr02_66091703	66091703	9.69e-05	0.645613	Combination 1	Joint		0.0949154	-0.0518927	0.122146	0.0594683
1	Chr01_79309212	79309212	9.73e-05	0.71249	Combination 1	2019		0.0574011	-0.0857191	0.215054	0.222235
6	Chr06_60837789	60837789	9.74e-05	0.71249	Combination 1	2019		-0.181248	-0.257194	-0.0645882	0.0380602
4	Chr04_51441709	51441709	9.84e-05	0.71249	Combination 1	2019		0.345287	0.399977	-0.0270239	-0.123783
8	Chr08_2857325	2857325	9.92e-05	0.71249	Combination 1	2019		0.14836	0.0974099	0.160018	-0.359416
9	Chr09_50198951	50198951	0.000101	0.646863	Combination 1	Joint		0.181706	0.16241	-0.0705476	0.0673283
1	Chr01_60610822	60610822	0.000101	0.646863	Combination 1	Joint		0.0223128	-0.113327	0.17316	0.336712
6	Chr06_52085228	52085228	0.000101	0.646863	Combination 1	Joint		0.143602	0.271046	-0.255154	-0.112438
1	Chr01_57231344	57231344	0.000102	0.71249	Combination 1	2019		-0.194507	-0.0985643	-0.0986483	-0.600463
3	Chr03_5111286	5111286	0.000102	0.660988	Combination 1	2017		0.0808887	0.062074	-0.424069	-0.0275172
10	Chr10_60879184	60879184	0.000102	0.71249	Combination 1	2019		0.0837833	0.173699	0.109407	0.0138268
1	Chr01_59342429	59342429	0.000103	0.71249	Combination 1	2019		-0.124918	-0.193916	0.0297859	0.136983
3	Chr03_71592826	71592826	0.000103	0.660988	Combination 1	2017		0.121344	-0.0499673	0.186425	0.0135499
9	Chr09_49060731	49060731	0.000105	0.71249	Combination 1	2019		0.386389	0.286707	-0.0808615	0.526868
2	Chr02_65927122	65927122	0.000106	0.666335	Combination 1	Joint		0.0704388	-0.112715	0.0447202	0.0997674
1	Chr01_76704821	76704821	0.000107	0.71249	Combination 1	2019		0.250492	0.207522	0.0863093	-0.156098
6	Chr06_51624493	51624493	0.000107	0.676005	Combination 1	2017		0.203828	0.28406	-0.181044	-0.15046
2	Chr02_1587396	1587396	0.000111	0.71249	Combination 1	2019		0.0701948	0.146701	-0.116132	0.00714107
1	Chr01_79281245	79281245	0.000113	0.677238	Combination 1	Joint		-0.315244	-0.48884	-0.135527	0.0765369
1	Chr01_79295602	79295602	0.000113	0.677238	Combination 1	Joint		-0.315244	-0.48884	-0.135527	0.0765369
1	Chr01_79304668	79304668	0.000113	0.677238	Combination 1	Joint		-0.315244	-0.48884	-0.135527	0.0765369
1	Chr01_67334136	67334136	0.000114	0.707119	Combination 1	2017		-0.00689082	-0.211646	0.115431	0.243727
6	Chr06_51400329	51400329	0.000114	0.677238	Combination 1	Joint		0.120275	0.235865	-0.256557	-0.21564
6	Chr06_44311522	44311522	0.000115	0.71249	Combination 1	2019		-0.179857	-0.209702	0.0938184	0.011575
1	Chr01_67227954	67227954	0.000117	0.680338	Combination 1	Joint		0.0680417	-0.131738	0.206191	0.116556
3	Chr03_70769182	70769182	0.000117	0.71249	Combination 1	2019		-0.118499	-0.0143286	0.0741686	0.188841
5	Chr05_3626552	3626552	0.000117	0.680338	Combination 1	Joint		0.0174837	-0.162268	-0.161098	-0.284518
3	Chr03_72383973	72383973	0.000119	0.729024	Combination 1	2017		0.209711	0.0429057	-0.0138422	0.0754187
7	Chr07_54168361	54168361	0.000119	0.71249	Combination 1	2019		-0.00860933	-0.0309672	0.257912	0.163229
1	Chr01_67210242	67210242	0.00012	0.71249	Combination 1	2019		0.100396	0.137901	-0.385079	0.0170672
3	Chr03_9573977	9573977	0.00012	0.687382	Combination 1	Joint		0.0237203	-0.190629	-0.00381116	-0.0121157
1	Chr01_67334136	67334136	0.000121	0.71249	Combination 1	2019		0.126402	-0.0458014	0.165197	0.133322
3	Chr03_56014111	56014111	0.000122	0.71249	Combination 1	2019		0.0964487	-0.0319997	0.0603852	-0.0148041
4	Chr04_56509148	56509148	0.000123	0.734427	Combination 1	2017		0.0548294	0.141389	-0.146098	0.0656291
1	Chr01_67302240	67302240	0.000123	0.71249	Combination 1	2019		-0.000932001	-0.162129	0.29561	0.184786
1	Chr01_11045542	11045542	0.000124	0.71249	Combination 1	2019		-0.230286	-0.209635	-0.0339288	0.112526
1	Chr01_74512365	74512365	0.000124	0.734427	Combination 1	2017		0.0791619	0.140116	-0.051354	-0.20496
9	Chr09_57581861	57581861	0.000126	0.700309	Combination 1	Joint		0.557244	0.398507	0.109275	-0.00802923
2	Chr02_65761423	65761423	0.000126	0.700309	Combination 1	Joint		0.0015443	-0.125776	0.0410521	0.155678
7	Chr07_59505372	59505372	0.000126	0.734427	Combination 1	2017		-0.102462	-0.0698488	0.260885	0.144998
3	Chr03_4981832	4981832	0.000126	0.71249	Combination 1	2019		-0.350755	-0.347287	-0.262061	0.212269
9	Chr09_57087224	57087224	0.000126	0.71249	Combination 1	2019		0.163773	-0.0329552	-0.00301451	0.401819
6	Chr06_44285221	44285221	0.000126	0.71249	Combination 1	2019		-0.225768	-0.248857	0.138495	0.0281159
3	Chr03_71593093	71593093	0.000126	0.734427	Combination 1	2017		0.20837	-0.00295335	0.249491	0.0624812
1	Chr01_19982646	19982646	0.000127	0.71249	Combination 1	2019		-0.238641	-0.144906	0.00980945	-0.1606
4	Chr04_5735851	5735851	0.000127	0.700309	Combination 1	Joint		-0.0557186	-0.302802	-0.197827	-0.263883
2	Chr02_1206510	1206510	0.000129	0.700309	Combination 1	Joint		0.293915	0.242399	0.239649	0.527063
6	Chr06_54904900	54904900	0.00013	0.700309	Combination 1	Joint		-0.244878	-0.264354	-0.621715	-0.283059
6	Chr06_50288236	50288236	0.00013	0.71249	Combination 1	2019		-0.054224	0.0576902	-0.0815871	-0.0409243
4	Chr04_49776120	49776120	0.000131	0.71249	Combination 1	2019		0.374981	0.303967	-0.0926599	-0.121898
3	Chr03_65413963	65413963	0.000133	0.71249	Combination 1	2019		0.145265	0.0433547	0.259458	0.315693
9	Chr09_53683592	53683592	0.000133	0.750342	Combination 1	2017		-0.119441	0.0445016	-0.611025	-0.471927
10	Chr10_1256578	1256578	0.000133	0.71249	Combination 1	2019		-0.322725	-0.226515	-0.0403057	-0.0499079
6	Chr06_54927082	54927082	0.000134	0.702257	Combination 1	Joint		-0.271594	-0.271168	-0.630828	-0.243981
1	Chr01_74535564	74535564	0.000134	0.750342	Combination 1	2017		-0.0402689	0.149177	-0.0649882	-0.177594
2	Chr02_6473335	6473335	0.000135	0.750342	Combination 1	2017		0.158972	-0.143222	-0.316026	-0.224839
10	Chr10_3010116	3010116	0.000135	0.702257	Combination 1	Joint		0.255967	0.10218	-0.0704818	-0.778657
9	Chr09_2540964	2540964	0.000136	0.750342	Combination 1	2017		-0.00974815	0.0382365	-0.00383445	0.350681
3	Chr03_4725837	4725837	0.000136	0.71249	Combination 1	2019		-0.172025	-0.119984	0.263073	-0.0948765
1	Chr01_67308734	67308734	0.000136	0.71249	Combination 1	2019		0.0467094	-0.133399	0.27112	0.113906
6	Chr06_1650661	1650661	0.000136	0.702257	Combination 1	Joint		-0.304015	0.0101142	0.298313	0.28116
6	Chr06_1657845	1657845	0.000136	0.702257	Combination 1	Joint		-0.304015	0.0101142	0.298313	0.28116
5	Chr05_8724786	8724786	0.000137	0.71249	Combination 1	2019		-0.0395806	-0.0432919	0.286604	0.14025
4	Chr04_65295693	65295693	0.000138	0.71249	Combination 1	2019		0.128351	0.025563	0.161479	0.10954
5	Chr05_3136081	3136081	0.000139	0.750342	Combination 1	2017		0.0442748	0.107463	-0.0678016	0.223202
2	Chr02_16502662	16502662	0.000139	0.708078	Combination 1	Joint		-0.0562173	-0.194829	-0.0267252	0.306238
2	Chr02_66007160	66007160	0.000141	0.711073	Combination 1	Joint		0.0787367	-0.116609	0.0277037	0.163147
10	Chr10_1220765	1220765	0.000142	0.717206	Combination 1	2019		0.118504	0.0867083	0.0617084	-0.210786
10	Chr10_60833511	60833511	0.000142	0.717206	Combination 1	2019		-0.0844769	-0.134576	-0.179173	-0.0795054
1	Chr01_76686777	76686777	0.000143	0.711073	Combination 1	Joint		-0.294915	-0.146011	-0.0189115	0.114895
8	Chr08_53854547	53854547	0.000143	0.750342	Combination 1	2017		-0.108118	-0.166954	-0.141525	-0.0765909
6	Chr06_46086035	46086035	0.000145	0.750342	Combination 1	2017		-0.207957	-0.0706421	-0.0617992	0.138198
1	Chr01_76758760	76758760	0.000145	0.750342	Combination 1	2017		-0.445311	-0.2856	-0.0304839	0.226489
2	Chr02_686557	686557	0.000146	0.750342	Combination 1	2017		-0.0761218	-0.0610559	-0.160824	-0.196572
7	Chr07_59520207	59520207	0.000146	0.750342	Combination 1	2017		-0.328943	-0.148075	0.136325	0.124292
2	Chr02_61588707	61588707	0.000147	0.719779	Combination 1	Joint		-0.132075	-0.0689112	-0.077933	0.234762
6	Chr06_478267	478267	0.000147	0.730482	Combination 1	2019		-0.0199764	0.075188	0.0491695	-0.292892
1	Chr01_67344010	67344010	0.000148	0.719779	Combination 1	Joint		0.0589187	-0.142037	0.22141	0.143806
1	Chr01_3365456	3365456	0.000148	0.730482	Combination 1	2019		-0.0932246	-0.0312834	0.230073	0.19686
10	Chr10_56872454	56872454	0.00015	0.750342	Combination 1	2017		0.08003	-0.131778	-0.213762	0.162432
10	Chr10_1233104	1233104	0.000151	0.722615	Combination 1	Joint		0.123347	0.0522893	0.012657	-0.232898
4	Chr04_65828706	65828706	0.000152	0.722615	Combination 1	Joint		0.0766693	0.171594	0.0984943	0.010169
1	Chr01_76249843	76249843	0.000153	0.750342	Combination 1	2017		0.0635216	-0.0226658	-0.188257	0.293983
4	Chr04_49838926	49838926	0.000153	0.739654	Combination 1	2019		0.449606	0.449059	-0.069723	-0.159771
3	Chr03_9584122	9584122	0.000153	0.722615	Combination 1	Joint		0.0292293	-0.183791	0.00173776	-0.0145658
10	Chr10_8438041	8438041	0.000153	0.739654	Combination 1	2019		-0.183024	-0.168057	-0.0442244	-0.284185
7	Chr07_61172326	61172326	0.000155	0.750342	Combination 1	2017		-0.00693705	0.178731	0.166528	-0.200769
5	Chr05_7086321	7086321	0.000155	0.742485	Combination 1	2019		0.186155	0.11262	-0.0524993	0.0614675
5	Chr05_2039254	2039254	0.000156	0.750342	Combination 1	2017		-0.217128	-0.105671	0.21393	0.370289
3	Chr03_72437564	72437564	0.000157	0.726469	Combination 1	Joint		0.155271	0.075399	0.0761609	0.143296
7	Chr07_54678264	54678264	0.000159	0.750342	Combination 1	2017		0.187605	0.184705	0.308846	0.022061
5	Chr05_7086831	7086831	0.000159	0.743265	Combination 1	2019		0.177129	0.0926874	-0.0987332	0.051622
10	Chr10_53456199	53456199	0.000159	0.743265	Combination 1	2019		0.55943	0.419025	-0.0666787	0.272958
5	Chr05_3941937	3941937	0.000161	0.726469	Combination 1	Joint		0.317418	0.276314	0.164863	-0.410258
3	Chr03_24845996	24845996	0.000162	0.726469	Combination 1	Joint		0.0404263	0.0582458	-0.0685213	-0.310062
5	Chr05_3978260	3978260	0.000163	0.726469	Combination 1	Joint		0.313436	0.277291	0.147191	-0.427255
5	Chr05_3983778	3983778	0.000163	0.726469	Combination 1	Joint		0.313436	0.277291	0.147191	-0.427255
1	Chr01_57448560	57448560	0.000163	0.743265	Combination 1	2019		-0.0286307	-0.0275222	0.0594323	0.312611
10	Chr10_8456788	8456788	0.000164	0.743265	Combination 1	2019		-0.169785	-0.14164	-0.0441641	-0.285401
3	Chr03_10467648	10467648	0.000164	0.726469	Combination 1	Joint		0.297215	0.221365	-0.266	-0.103525
9	Chr09_53947555	53947555	0.000164	0.750342	Combination 1	2017		-0.194166	-0.121361	-0.180798	0.0207352
8	Chr08_58358368	58358368	0.000166	0.743265	Combination 1	2019		-0.0767627	-0.165785	-0.0246512	-0.00406213
10	Chr10_17517719	17517719	0.000166	0.73098	Combination 1	Joint		-0.0879699	-0.0748992	0.0169263	-0.195195
4	Chr04_1566529	1566529	0.000167	0.743265	Combination 1	2019		0.151928	0.0546309	-0.0445066	-0.0488662
10	Chr10_3010116	3010116	0.000168	0.743265	Combination 1	2019		0.354267	0.18695	0.112715	-0.742622
2	Chr02_61561598	61561598	0.000168	0.750342	Combination 1	2017		-0.0742291	0.00193359	-0.196054	0.168088
1	Chr01_59324702	59324702	0.000169	0.743265	Combination 1	2019		-0.130606	-0.194221	0.00143448	0.127001
2	Chr02_5807330	5807330	0.00017	0.750342	Combination 1	2017		-0.14643	-0.249422	-0.230937	0.239353
4	Chr04_50110620	50110620	0.00017	0.73098	Combination 1	Joint		0.175804	0.150408	0.0933917	-0.209213
1	Chr01_71615443	71615443	0.00017	0.73098	Combination 1	Joint		-0.0517704	-0.117884	-0.0636738	0.175701
9	Chr09_57092764	57092764	0.000171	0.743265	Combination 1	2019		0.153724	-0.0745655	-0.0366108	0.167498
10	Chr10_5729010	5729010	0.000171	0.73098	Combination 1	Joint		0.423074	0.307401	0.0199143	0.0236491
5	Chr05_364933	364933	0.000173	0.732573	Combination 1	Joint		0.26913	0.149681	0.116637	-0.577476
3	Chr03_504746	504746	0.000174	0.749951	Combination 1	2019		0.279884	0.325731	0.160484	-0.167498
9	Chr09_53010841	53010841	0.000175	0.750342	Combination 1	2017		-0.109694	-0.488259	0.373474	0.0975183
9	Chr09_58417397	58417397	0.000175	0.750342	Combination 1	2017		-0.027949	-0.204033	0.0550581	-0.0575727
2	Chr02_65735266	65735266	0.000177	0.741246	Combination 1	Joint		0.030353	-0.0788559	0.0410786	0.158074
6	Chr06_3007860	3007860	0.000178	0.750342	Combination 1	2017		0.0173517	-0.0485505	0.185346	-0.0591234
2	Chr02_8040680	8040680	0.000179	0.741246	Combination 1	Joint		0.19778	-0.0408936	0.289713	-0.00455807
3	Chr03_13397247	13397247	0.00018	0.764895	Combination 1	2019		-0.152121	-0.139386	-0.0187378	-0.0947722
6	Chr06_50885413	50885413	0.00018	0.741246	Combination 1	Joint		0.149998	0.213205	0.177106	-0.110513
5	Chr05_7644234	7644234	0.000181	0.750342	Combination 1	2017		0.0597119	-0.199982	-0.129049	-0.142528
3	Chr03_57896657	57896657	0.000181	0.764895	Combination 1	2019		0.0309491	0.0182163	-0.2303	0.0370922
6	Chr06_52645986	52645986	0.000181	0.750342	Combination 1	2017		0.0128667	-0.0622588	0.339133	0.088366
3	Chr03_71576707	71576707	0.000182	0.750342	Combination 1	2017		0.17525	-0.0169163	0.272581	0.0412824
8	Chr08_15380184	15380184	0.000182	0.750342	Combination 1	2017		-0.152673	-0.0230586	0.194325	-0.0158481
8	Chr08_15398547	15398547	0.000182	0.750342	Combination 1	2017		-0.152673	-0.0230586	0.194325	-0.0158481
10	Chr10_58597788	58597788	0.000184	0.770398	Combination 1	2019		0.216902	0.0219609	0.0139931	0.0434015
4	Chr04_63402987	63402987	0.000186	0.760861	Combination 1	Joint		0.255171	0.301678	-0.137196	-0.369843
1	Chr01_67338955	67338955	0.000189	0.750342	Combination 1	2017		-0.0305916	-0.29329	0.0667294	0.177341
2	Chr02_5792656	5792656	0.00019	0.750342	Combination 1	2017		-0.134951	-0.236553	-0.222364	0.217103
1	Chr01_79387374	79387374	0.00019	0.766837	Combination 1	Joint		0.201599	0.277311	-0.0607845	-0.209938
9	Chr09_57090789	57090789	0.000191	0.788313	Combination 1	2019		0.224449	0.0153112	-0.00455817	0.37882
1	Chr01_75442887	75442887	0.000191	0.788313	Combination 1	2019		0.0778751	0.0125922	-0.195702	-0.111096
8	Chr08_5220100	5220100	0.000192	0.766837	Combination 1	Joint		0.0414796	0.378549	0.179916	-0.37197
6	Chr06_50734297	50734297	0.000193	0.766837	Combination 1	Joint		-0.0907194	-0.0407172	-0.183735	-0.066546
1	Chr01_60671813	60671813	0.000195	0.767087	Combination 1	Joint		0.0504449	-0.0888633	0.150082	0.279201
2	Chr02_73978673	73978673	0.000195	0.750342	Combination 1	2017		-0.223671	-0.0431459	0.588703	0.0617143
8	Chr08_4548045	4548045	0.000197	0.76976	Combination 1	Joint		0.00394329	0.106201	-0.00978032	-0.181851
1	Chr01_75013265	75013265	0.000198	0.80706	Combination 1	2019		0.0272444	-0.156753	0.0815459	0.0117154
6	Chr06_50816771	50816771	0.000198	0.750342	Combination 1	2017		0.0849868	0.142344	0.16989	-0.167932
10	Chr10_56888322	56888322	0.000199	0.750342	Combination 1	2017		-0.103554	-0.37507	-0.528079	0.195012
4	Chr04_66146699	66146699	0.0002	0.80706	Combination 1	2019		-0.161777	-0.0914464	-0.229247	0.0677464
6	Chr06_51443213	51443213	0.000201	0.750342	Combination 1	2017		0.0307681	0.096935	-0.1228	-0.242625
9	Chr09_56232980	56232980	0.000201	0.750342	Combination 1	2017		-0.0432178	-0.187792	0.0753026	0.0328889
2	Chr02_1984998	1984998	0.000202	0.750342	Combination 1	2017		-0.0634225	-0.0168017	0.18292	0.037405
7	Chr07_2054711	2054711	0.000203	0.785943	Combination 1	Joint		-0.00468615	-0.26287	0.183948	-0.132276
7	Chr07_3190874	3190874	0.000203	0.808973	Combination 1	2019		0.138579	0.0719568	0.0995117	-0.123077
10	Chr10_49768164	49768164	0.000203	0.750342	Combination 1	2017		0.137757	0.188195	0.0735313	0.153961
3	Chr03_71657095	71657095	0.000204	0.750342	Combination 1	2017		0.231532	-0.0144062	0.145073	0.235102
9	Chr09_50671346	50671346	0.000204	0.808973	Combination 1	2019		0.148274	0.149335	0.0303324	-0.322952
3	Chr03_72900351	72900351	0.000207	0.808973	Combination 1	2019		-0.0962892	-0.146409	0.0482251	-0.0851266
10	Chr10_20325733	20325733	0.000207	0.750342	Combination 1	2017		0.458781	0.692245	0.387024	-0.154976
3	Chr03_3677930	3677930	0.000208	0.808973	Combination 1	2019		-0.23702	-0.128504	-0.275805	-0.366523
6	Chr06_44283931	44283931	0.000209	0.808973	Combination 1	2019		-0.139695	-0.18679	0.098468	-0.0252392
9	Chr09_57568558	57568558	0.00021	0.793044	Combination 1	Joint		0.606444	0.489576	0.0758484	-0.0769104
1	Chr01_79370602	79370602	0.000211	0.793044	Combination 1	Joint		0.184126	0.266202	-0.0218704	-0.200581
9	Chr09_58398477	58398477	0.000212	0.750342	Combination 1	2017		-0.108841	-0.257012	0.0149085	0.0350544
7	Chr07_63394508	63394508	0.000214	0.750342	Combination 1	2017		-0.33095	-0.168862	0.133212	0.0341787
2	Chr02_741463	741463	0.000214	0.793044	Combination 1	Joint		0.0220589	0.165836	-0.251408	-0.0475687
9	Chr09_57095794	57095794	0.000215	0.818919	Combination 1	2019		0.245591	0.00728938	-0.00913336	0.266054
1	Chr01_62738241	62738241	0.000215064	0.793044	Combination 1	Joint		0.0843295	-0.0529264	0.172546	0.297353
6	Chr06_52067222	52067222	0.000215	0.750342	Combination 1	2017		0.0958007	0.0641855	0.152766	-0.179256
1	Chr01_74578752	74578752	0.000216	0.750342	Combination 1	2017		0.671538	0.582454	0.105179	-0.818103
1	Chr01_74596198	74596198	0.000216	0.750342	Combination 1	2017		0.671538	0.582454	0.105179	-0.818103
1	Chr01_79356084	79356084	0.000217	0.793044	Combination 1	Joint		-0.251533	-0.360975	-0.0298824	0.104223
4	Chr04_56509734	56509734	0.000218	0.750342	Combination 1	2017		0.0354653	0.0915787	-0.169736	0.0866593
1	Chr01_59382328	59382328	0.000219	0.818919	Combination 1	2019		-0.128381	-0.193317	0.0278472	0.117496
10	Chr10_2517493	2517493	0.000221	0.750342	Combination 1	2017		0.553248	0.201716	0.632269	0.050446
2	Chr02_3163288	3163288	0.000221	0.793044	Combination 1	Joint		-0.0812224	-0.0725664	0.104054	0.353809
6	Chr06_49010543	49010543	0.000222	0.818919	Combination 1	2019		-0.0640908	-0.096045	-0.107778	0.343459
2	Chr02_64415826	64415826	0.000224	0.793044	Combination 1	Joint		0.150632	0.281942	-0.0832841	-0.281719
1	Chr01_75460978	75460978	0.000227	0.818919	Combination 1	2019		0.0321728	-0.0426874	-0.20932	-0.0319312
1	Chr01_60660255	60660255	0.000227	0.793044	Combination 1	Joint		-0.0512657	-0.153748	0.1045	0.265367
6	Chr06_44287277	44287277	0.000228	0.818919	Combination 1	2019		-0.191409	-0.216544	0.0923153	0.0525281
10	Chr10_3004806	3004806	0.000229	0.818919	Combination 1	2019		0.117547	0.0837179	-0.159248	-0.387016
6	Chr06_52560655	52560655	0.000229	0.818919	Combination 1	2019		0.243578	0.153991	0.189447	-0.181463
2	Chr02_65987092	65987092	0.00023	0.793044	Combination 1	Joint		0.0765957	-0.110597	0.0319569	0.150218
6	Chr06_47917313	47917313	0.00023	0.793044	Combination 1	Joint		-0.116189	-0.189108	0.104059	-0.0575385
1	Chr01_76712413	76712413	0.000231	0.750342	Combination 1	2017		0.238414	0.13456	0.0139965	-0.137427
1	Chr01_74507585	74507585	0.000232	0.793044	Combination 1	Joint		0.0513296	0.137635	-0.102631	-0.101352
3	Chr03_14599627	14599627	0.000232	0.818919	Combination 1	2019		0.178204	0.265033	-0.163471	-0.030947
2	Chr02_76419286	76419286	0.000232	0.750342	Combination 1	2017		-0.243841	-0.236386	-0.191136	0.103876
1	Chr01_15675861	15675861	0.000234	0.750342	Combination 1	2017		0.0832026	0.0464169	0.0863728	0.291076
4	Chr04_1937814	1937814	0.000234	0.818919	Combination 1	2019		-0.0606477	-0.0774182	-0.133258	-0.22576
5	Chr05_3622507	3622507	0.000235	0.818919	Combination 1	2019		-0.160052	-0.244271	-0.259805	-0.282383
3	Chr03_61866860	61866860	0.000236	0.818919	Combination 1	2019		-0.117221	0.0338194	-0.0515142	0.292752
10	Chr10_53456199	53456199	0.000237	0.793044	Combination 1	Joint		0.543392	0.360374	-0.123106	0.21253
3	Chr03_12316465	12316465	0.000237	0.818919	Combination 1	2019		0.418036	0.600474	-0.0446442	-0.449654
3	Chr03_61808105	61808105	0.000238	0.793044	Combination 1	Joint		-0.123825	-0.0544812	-0.649675	-0.268407
3	Chr03_61812790	61812790	0.000238	0.793044	Combination 1	Joint		-0.123825	-0.0544812	-0.649675	-0.268407
3	Chr03_61828857	61828857	0.000238	0.793044	Combination 1	Joint		-0.123825	-0.0544812	-0.649675	-0.268407
5	Chr05_3127445	3127445	0.000239	0.750342	Combination 1	2017		0.0223255	0.112852	-0.0663253	0.180646
6	Chr06_53714509	53714509	0.000239	0.793044	Combination 1	Joint		0.0952414	-0.0180422	-0.110237	0.0488771
1	Chr01_68026741	68026741	0.000239	0.818919	Combination 1	2019		0.0220684	0.0560585	-0.0594859	-0.195972
3	Chr03_73085357	73085357	0.000241	0.793044	Combination 1	Joint		0.159953	-0.146097	-0.358977	0.310576
1	Chr01_76481722	76481722	0.000241	0.818919	Combination 1	2019		-0.0233747	0.0263384	0.134664	-0.150914
4	Chr04_49824485	49824485	0.000241	0.818919	Combination 1	2019		0.387006	0.322737	-0.133261	-0.144317
6	Chr06_50866647	50866647	0.000241	0.750342	Combination 1	2017		0.239159	0.260511	0.145913	-0.208042
5	Chr05_66921257	66921257	0.000242	0.793044	Combination 1	Joint		-0.160382	-0.0934925	-0.259265	-0.119101
4	Chr04_1587038	1587038	0.000242	0.818919	Combination 1	2019		-0.0678363	0.00850977	0.0508417	0.185748
9	Chr09_57104606	57104606	0.000243	0.818919	Combination 1	2019		0.239422	-0.00141493	-0.0132112	0.240963
6	Chr06_52532761	52532761	0.000243	0.793044	Combination 1	Joint		0.154022	0.0569763	0.148903	-0.0178682
7	Chr07_63210773	63210773	0.000244	0.750342	Combination 1	2017		-0.241988	-0.185296	0.111396	-0.0109011
6	Chr06_44292841	44292841	0.000244	0.818919	Combination 1	2019		-0.158592	-0.195178	0.094445	-0.0101
3	Chr03_61798329	61798329	0.000245	0.793044	Combination 1	Joint		-0.142154	-0.0797417	-0.597422	-0.276931
7	Chr07_2053275	2053275	0.000246	0.793044	Combination 1	Joint		-0.0414013	-0.244145	0.193573	-0.220271
6	Chr06_53706721	53706721	0.000246	0.793044	Combination 1	Joint		0.0508909	-0.0406431	-0.150138	0.0410222
6	Chr06_51378038	51378038	0.000247	0.750342	Combination 1	2017		-0.133186	0.013664	-0.172659	0.0630639
9	Chr09_56260982	56260982	0.000247	0.750342	Combination 1	2017		-0.0524959	-0.155603	0.118879	0.134539
5	Chr05_67015451	67015451	0.000248	0.793044	Combination 1	Joint		-0.135658	-0.0603079	-0.300462	-0.17298
6	Chr06_52572282	52572282	0.00025	0.793044	Combination 1	Joint		0.145388	0.0230382	0.272387	-0.118471
1	Chr01_67198584	67198584	0.000252	0.793044	Combination 1	Joint		-0.0599822	-0.266949	0.120152	0.219527
7	Chr07_7882603	7882603	0.000252	0.750342	Combination 1	2017		0.434596	0.113698	0.470464	-0.167192
6	Chr06_51353313	51353313	0.000252	0.793044	Combination 1	Joint		-0.169686	-0.270209	0.147303	0.211409
10	Chr10_56865687	56865687	0.000253	0.793044	Combination 1	Joint		0.108415	0.0758189	-0.575403	0.390751
3	Chr03_9546453	9546453	0.000254	0.793044	Combination 1	Joint		0.0195003	-0.168244	-0.0210042	0.0276608
8	Chr08_61769352	61769352	0.000254	0.750342	Combination 1	2017		0.193756	0.0778603	-0.0911469	-0.122677
10	Chr10_55766795	55766795	0.000255	0.750342	Combination 1	2017		0.582989	0.442735	0.0633124	-0.0711415
2	Chr02_4341681	4341681	0.000255	0.750342	Combination 1	2017		0.150911	0.157199	0.125803	-0.123284
3	Chr03_61853424	61853424	0.000255	0.821802	Combination 1	2019		-0.0448254	0.0803444	0.0368597	-0.0438162
5	Chr05_67024439	67024439	0.000256	0.793487	Combination 1	Joint		-0.163558	-0.0991577	-0.310444	-0.151403
1	Chr01_19986170	19986170	0.000257	0.821802	Combination 1	2019		-0.218936	-0.126449	-0.0166539	-0.151771
2	Chr02_73485069	73485069	0.000258	0.750342	Combination 1	2017		-0.0889995	-0.182364	-0.235792	-0.185199
1	Chr01_67314304	67314304	0.00026	0.821802	Combination 1	2019		-0.0105381	-0.165207	0.231006	0.111172
2	Chr02_65971709	65971709	0.00026	0.80206	Combination 1	Joint		0.0785755	-0.098003	0.0485043	0.0935723
1	Chr01_74506687	74506687	0.000261	0.750342	Combination 1	2017		0.106176	0.173929	0.00236189	-0.161542
2	Chr02_64416421	64416421	0.000261	0.750342	Combination 1	2017		0.192451	0.323689	-0.122914	-0.270565
1	Chr01_67320069	67320069	0.000261	0.821802	Combination 1	2019		0.0243041	-0.142848	0.26788	0.109635
8	Chr08_53934569	53934569	0.000263	0.750342	Combination 1	2017		-0.153958	-0.228824	-0.0758825	-0.0428844
10	Chr10_49779961	49779961	0.000263	0.750342	Combination 1	2017		0.0944593	0.142056	0.0934243	0.180811
6	Chr06_45477368	45477368	0.000265	0.821802	Combination 1	2019		0.0967045	-0.102443	-0.0349778	-0.0433013
10	Chr10_47803226	47803226	0.000266	0.750342	Combination 1	2017		-0.0759217	-0.15316	-0.350094	0.182893
1	Chr01_73905524	73905524	0.000267	0.821802	Combination 1	2019		-0.239593	-0.218914	0.0164261	-0.0563854
7	Chr07_64867406	64867406	0.000268	0.750342	Combination 1	2017		0.457343	0.53693	-0.00128944	-0.313261
2	Chr02_1081571	1081571	0.000268	0.803066	Combination 1	Joint		-0.0246064	-0.0287179	-0.20336	-0.264003
3	Chr03_73085357	73085357	0.000268	0.821802	Combination 1	2019		0.0488669	-0.214456	-0.390338	0.219439
5	Chr05_8226058	8226058	0.000269	0.821802	Combination 1	2019		-0.323905	-0.31357	-0.0819011	0.111611
3	Chr03_52289527	52289527	0.000269	0.750342	Combination 1	2017		0.246336	-0.105265	0.553767	0.270667
6	Chr06_47923250	47923250	0.000271	0.803066	Combination 1	Joint		-0.139232	-0.206569	0.0736918	-0.0450786
1	Chr01_79395343	79395343	0.000271	0.803066	Combination 1	Joint		0.180592	0.205985	-0.0274767	-0.148374
1	Chr01_60675972	60675972	0.000272	0.803066	Combination 1	Joint		0.0525801	-0.0842909	0.146168	0.275054
6	Chr06_52532761	52532761	0.000273	0.821802	Combination 1	2019		0.165707	0.0916561	0.119936	-0.101787
4	Chr04_5679304	5679304	0.000273	0.821802	Combination 1	2019		0.200342	0.115903	-0.0233829	0.0389816
3	Chr03_69402437	69402437	0.000273	0.750342	Combination 1	2017		0.283748	0.305207	-0.0882365	-0.430805
2	Chr02_54599866	54599866	0.000273	0.821802	Combination 1	2019		0.126015	-0.0970301	0.186519	0.082475
8	Chr08_53923385	53923385	0.000274	0.750342	Combination 1	2017		-0.103881	-0.184781	-0.0801342	-0.0692708
1	Chr01_75586226	75586226	0.000274	0.750342	Combination 1	2017		0.0118575	0.135784	0.150006	0.177517
7	Chr07_2355718	2355718	0.000274	0.803066	Combination 1	Joint		-0.137681	-0.268416	-0.0584798	0.0205997
7	Chr07_7972609	7972609	0.000275	0.803066	Combination 1	Joint		0.107861	-0.0578554	0.089644	-0.0200431
6	Chr06_54822720	54822720	0.000276	0.821802	Combination 1	2019		-0.149067	-0.153414	-0.510067	-0.284631
2	Chr02_67891769	67891769	0.000276	0.750342	Combination 1	2017		-0.105504	0.032336	0.135073	-0.0636006
6	Chr06_50712060	50712060	0.000276	0.803066	Combination 1	Joint		-0.0307798	0.0240179	-0.114151	-0.159699
9	Chr09_8346867	8346867	0.000276	0.821802	Combination 1	2019		-0.221027	-0.324243	-0.0428575	-0.0275782
8	Chr08_59106262	59106262	0.000278	0.803066	Combination 1	Joint		-0.410408	-0.333601	-0.152084	-0.281927
4	Chr04_5750815	5750815	0.000278	0.821802	Combination 1	2019		-0.0769092	-0.0443232	0.102633	-0.13202
10	Chr10_8391272	8391272	0.000278	0.821802	Combination 1	2019		-0.17592	-0.165627	-0.0353967	-0.273735
3	Chr03_70222841	70222841	0.000279	0.750342	Combination 1	2017		0.141729	-0.0365736	0.0123516	0.452566
9	Chr09_996909	996909	0.00028	0.750342	Combination 1	2017		-0.113705	-0.149316	-0.10383	-0.039885
2	Chr02_57548917	57548917	0.00028	0.821802	Combination 1	2019		0.243547	0.259527	0.258571	-0.0145627
10	Chr10_53430172	53430172	0.00028	0.821802	Combination 1	2019		0.52009	0.382678	-0.170092	0.28004
6	Chr06_60660773	60660773	0.000281	0.821802	Combination 1	2019		-0.228002	-0.25615	0.084145	0.0869271
10	Chr10_61028033	61028033	0.000282	0.821802	Combination 1	2019		-0.197392	-0.159142	-0.0797248	-0.0984593
9	Chr09_5549560	5549560	0.000283	0.750342	Combination 1	2017		0.15521	0.216737	0.0393967	-0.0206211
2	Chr02_1034414	1034414	0.000283	0.750342	Combination 1	2017		-0.1139	-0.203051	-0.262195	-0.35475
6	Chr06_52543980	52543980	0.000284	0.821802	Combination 1	2019		0.252136	0.157658	0.18591	-0.134812
2	Chr02_65887315	65887315	0.000284	0.803066	Combination 1	Joint		0.0753991	-0.0884432	0.0562547	0.102084
9	Chr09_2047680	2047680	0.000285	0.750342	Combination 1	2017		0.0273625	-0.108016	-0.0120571	0.0634149
6	Chr06_44326162	44326162	0.000287	0.821802	Combination 1	2019		-0.187062	-0.21025	0.0910135	0.0377811
4	Chr04_51514099	51514099	0.000287	0.821802	Combination 1	2019		0.310709	0.351949	0.0806247	-0.093651
1	Chr01_67292309	67292309	0.000289	0.821802	Combination 1	2019		-0.00832396	-0.163034	0.276608	0.206487
6	Chr06_53835530	53835530	0.000289	0.821802	Combination 1	2019		0.208398	0.0700592	0.198893	-0.107655
3	Chr03_11556433	11556433	0.00029	0.803066	Combination 1	Joint		-0.236722	-0.207207	-0.194412	-0.0151515
9	Chr09_56247954	56247954	0.000291	0.750342	Combination 1	2017		-0.063217	-0.199537	0.0856765	0.0542301
9	Chr09_57780942	57780942	0.000291	0.750342	Combination 1	2017		0.00988302	-0.0226025	-0.214784	-0.0512013
4	Chr04_6866825	6866825	0.000291	0.750342	Combination 1	2017		-0.583139	-0.577288	0.363271	0.122327
9	Chr09_2423032	2423032	0.000292	0.803066	Combination 1	Joint		0.141431	0.0488972	0.105327	0.228113
6	Chr06_902065	902065	0.000293	0.826386	Combination 1	2019		-0.0296827	-0.0339286	0.108877	0.354175
6	Chr06_50709247	50709247	0.000293	0.803066	Combination 1	Joint		-0.0225478	0.0423696	-0.119837	-0.152232
2	Chr02_6531665	6531665	0.000293	0.750342	Combination 1	2017		0.109238	-0.186999	-0.320139	-0.108828
4	Chr04_56509148	56509148	0.000294	0.803066	Combination 1	Joint		0.0525312	0.135206	-0.119377	0.028728
8	Chr08_32851166	32851166	0.000294	0.750342	Combination 1	2017		-0.211401	-0.117538	0.0811115	-0.109612
8	Chr08_32901307	32901307	0.000294	0.750342	Combination 1	2017		-0.211401	-0.117538	0.0811115	-0.109612
8	Chr08_32943560	32943560	0.000294	0.750342	Combination 1	2017		-0.211401	-0.117538	0.0811115	-0.109612
9	Chr09_49423873	49423873	0.000296	0.750342	Combination 1	2017		-0.0993248	0.0696078	-0.145228	0.0104132
7	Chr07_53700226	53700226	0.000297	0.803066	Combination 1	Joint		0.43592	0.510702	0.435838	-0.398655
7	Chr07_53715409	53715409	0.000297	0.803066	Combination 1	Joint		0.43592	0.510702	0.435838	-0.398655
6	Chr06_50734297	50734297	0.000297	0.832814	Combination 1	2019		-0.103659	-0.0589249	-0.145904	-0.10429
3	Chr03_5622358	5622358	0.000298	0.803066	Combination 1	Joint		0.607456	0.753056	-0.00778604	-0.406758
5	Chr05_2190780	2190780	0.0003	0.832814	Combination 1	2019		0.102009	0.0355286	0.303394	0.0269751
10	Chr10_61028033	61028033	0.000301	0.803066	Combination 1	Joint		-0.14155	-0.110593	-0.0693704	-0.152826
2	Chr02_1371465	1371465	0.000301	0.750342	Combination 1	2017		0.172064	0.301524	-0.19421	-0.370325
9	Chr09_56220551	56220551	0.000301	0.750342	Combination 1	2017		-0.0637292	-0.175791	0.11251	0.0702407
5	Chr05_364933	364933	0.000301	0.750342	Combination 1	2017		0.242343	0.108324	0.103942	-0.576318
1	Chr01_78774106	78774106	0.000302	0.750342	Combination 1	2017		-0.233275	-0.230572	-0.470918	-0.226167
9	Chr09_53961192	53961192	0.000302	0.750342	Combination 1	2017		-0.0523387	-0.0206908	-0.252433	0.0286616
9	Chr09_47981180	47981180	0.000302	0.750342	Combination 1	2017		-0.304856	-0.187108	0.217966	0.0355571
2	Chr02_64396718	64396718	0.000303	0.803066	Combination 1	Joint		0.104541	0.256837	-0.0182561	-0.242397
2	Chr02_65923802	65923802	0.000303	0.803066	Combination 1	Joint		0.0740409	-0.0985116	0.0466622	0.0989719
10	Chr10_8487694	8487694	0.000304	0.832814	Combination 1	2019		-0.176166	-0.16734	-0.0481675	-0.276199
5	Chr05_71590691	71590691	0.000305	0.803066	Combination 1	Joint		0.211214	0.109248	-0.417197	0.356831
1	Chr01_11047935	11047935	0.000305	0.832814	Combination 1	2019		-0.198125	-0.164726	-0.00253888	0.019639
7	Chr07_3503114	3503114	0.000308	0.750342	Combination 1	2017		-0.0779931	-0.0527537	0.264556	0.312904
10	Chr10_56648373	56648373	0.000309	0.750342	Combination 1	2017		0.0239645	-0.101988	-0.0892589	0.138149
2	Chr02_73895641	73895641	0.000309	0.750342	Combination 1	2017		-0.119502	-0.0569416	0.31949	0.0520504
6	Chr06_52200474	52200474	0.00031	0.750342	Combination 1	2017		0.137164	0.160277	0.223096	-0.107445
7	Chr07_982638	982638	0.000313	0.832814	Combination 1	2019		-0.0926467	-0.0856222	0.0912774	0.39809
3	Chr03_4836191	4836191	0.000313	0.832814	Combination 1	2019		-0.188209	-0.136563	0.271909	0.0119427
2	Chr02_3149833	3149833	0.000314	0.803066	Combination 1	Joint		-0.0688023	-0.0764061	0.061449	0.354251
6	Chr06_51833617	51833617	0.000314	0.803066	Combination 1	Joint		0.142814	-0.0853335	0.0329707	0.000892969
2	Chr02_2280609	2280609	0.000315	0.750342	Combination 1	2017		-0.153289	-0.150663	0.241056	-0.184599
6	Chr06_44309032	44309032	0.000315	0.832814	Combination 1	2019		-0.186109	-0.210078	0.092548	0.0423881
1	Chr01_76723793	76723793	0.000316	0.832814	Combination 1	2019		0.242824	0.20513	0.0891335	-0.136817
4	Chr04_61444730	61444730	0.000318	0.803066	Combination 1	Joint		-0.111707	-0.183514	0.056319	-0.141759
1	Chr01_15878229	15878229	0.000318	0.750342	Combination 1	2017		-0.0493493	-0.167238	-0.0586527	0.0448761
9	Chr09_51023269	51023269	0.000318	0.832814	Combination 1	2019		-0.255737	-0.188727	0.0878921	0.177268
2	Chr02_65915833	65915833	0.000319	0.803066	Combination 1	Joint		0.0765403	-0.0786478	0.051906	0.0671744
1	Chr01_74524151	74524151	0.00032	0.750342	Combination 1	2017		-0.184545	-0.302016	-0.0659955	0.0785267
1	Chr01_14613932	14613932	0.000321	0.803066	Combination 1	Joint		-0.0547269	-0.140598	0.0366857	-0.123897
1	Chr01_68026741	68026741	0.000321	0.803066	Combination 1	Joint		0.0706	0.0791359	-0.0412717	-0.202168
3	Chr03_6108096	6108096	0.000322	0.832814	Combination 1	2019		0.0859464	0.0635041	-0.0682465	0.167825
9	Chr09_57585011	57585011	0.000322	0.803066	Combination 1	Joint		0.566472	0.432432	0.112004	-0.0280675
2	Chr02_6492698	6492698	0.000323	0.750342	Combination 1	2017		0.147297	-0.118423	-0.280142	-0.238906
5	Chr05_6968075	6968075	0.000325	0.750342	Combination 1	2017		0.202409	0.12505	-0.0195998	0.0441359
3	Chr03_61825556	61825556	0.000325	0.832814	Combination 1	2019		-0.0631691	0.0592024	0.0453138	-0.0176597
1	Chr01_67077620	67077620	0.000325	0.832814	Combination 1	2019		-0.0197508	0.0160811	-0.38386	0.00133536
10	Chr10_15712236	15712236	0.000326	0.832814	Combination 1	2019		0.265521	0.168515	-0.0415111	-0.0816039
2	Chr02_65761423	65761423	0.000327	0.750342	Combination 1	2017		0.0206769	-0.105783	0.0937084	0.175834
7	Chr07_63739027	63739027	0.000328	0.750342	Combination 1	2017		0.142638	0.0455902	0.0298371	0.222091
2	Chr02_65741061	65741061	0.00033	0.803066	Combination 1	Joint		0.0075226	-0.137662	0.00232594	0.184556
6	Chr06_59788504	59788504	0.000331	0.750342	Combination 1	2017		0.353581	0.223218	-0.191571	-0.392795
1	Chr01_67135862	67135862	0.000332	0.832814	Combination 1	2019		0.0697679	0.0910485	-0.396253	0.0841523
1	Chr01_79869953	79869953	0.000332	0.803066	Combination 1	Joint		0.144063	0.17447	0.0534536	0.0507914
2	Chr02_2652560	2652560	0.000334	0.750342	Combination 1	2017		-0.156489	-0.147433	-0.186301	0.0159966
7	Chr07_64815487	64815487	0.000335	0.832814	Combination 1	2019		-0.21722	-0.156401	0.0492135	-0.0116326
9	Chr09_6644161	6644161	0.000335	0.832814	Combination 1	2019		0.0456631	-0.0994865	0.171369	0.402724
3	Chr03_57988611	57988611	0.000335	0.832814	Combination 1	2019		0.0888247	0.0654245	-0.234003	-0.0915891
1	Chr01_71617644	71617644	0.000336	0.832814	Combination 1	2019		-0.0854404	-0.138956	-0.053715	0.188774
2	Chr02_768017	768017	0.000337	0.803066	Combination 1	Joint		-0.107912	-0.0690651	-0.143478	-0.0927087
10	Chr10_58631629	58631629	0.000337	0.832814	Combination 1	2019		0.155356	0.0384147	0.0448044	-0.432882
8	Chr08_14976914	14976914	0.000337	0.750342	Combination 1	2017		-0.187205	-0.0622691	0.146282	-0.0235855
8	Chr08_14993378	14993378	0.000337	0.750342	Combination 1	2017		-0.187205	-0.0622691	0.146282	-0.0235855
8	Chr08_15003533	15003533	0.000337	0.750342	Combination 1	2017		-0.187205	-0.0622691	0.146282	-0.0235855
8	Chr08_15017658	15017658	0.000337	0.750342	Combination 1	2017		-0.187205	-0.0622691	0.146282	-0.0235855
8	Chr08_15039212	15039212	0.000337	0.750342	Combination 1	2017		-0.187205	-0.0622691	0.146282	-0.0235855
8	Chr08_15054330	15054330	0.000337	0.750342	Combination 1	2017		-0.187205	-0.0622691	0.146282	-0.0235855
8	Chr08_15070683	15070683	0.000337	0.750342	Combination 1	2017		-0.187205	-0.0622691	0.146282	-0.0235855
8	Chr08_15077415	15077415	0.000337	0.750342	Combination 1	2017		-0.187205	-0.0622691	0.146282	-0.0235855
8	Chr08_15083349	15083349	0.000337	0.750342	Combination 1	2017		-0.187205	-0.0622691	0.146282	-0.0235855
8	Chr08_15098857	15098857	0.000337	0.750342	Combination 1	2017		-0.187205	-0.0622691	0.146282	-0.0235855
8	Chr08_15110905	15110905	0.000337	0.750342	Combination 1	2017		-0.187205	-0.0622691	0.146282	-0.0235855
8	Chr08_15119221	15119221	0.000337	0.750342	Combination 1	2017		-0.187205	-0.0622691	0.146282	-0.0235855
8	Chr08_15130141	15130141	0.000337	0.750342	Combination 1	2017		-0.187205	-0.0622691	0.146282	-0.0235855
8	Chr08_15151967	15151967	0.000337	0.750342	Combination 1	2017		-0.187205	-0.0622691	0.146282	-0.0235855
8	Chr08_15170272	15170272	0.000337	0.750342	Combination 1	2017		-0.187205	-0.0622691	0.146282	-0.0235855
8	Chr08_15180992	15180992	0.000337	0.750342	Combination 1	2017		-0.187205	-0.0622691	0.146282	-0.0235855
8	Chr08_15199554	15199554	0.000337	0.750342	Combination 1	2017		-0.187205	-0.0622691	0.146282	-0.0235855
8	Chr08_15215319	15215319	0.000337	0.750342	Combination 1	2017		-0.187205	-0.0622691	0.146282	-0.0235855
5	Chr05_8850220	8850220	0.000338	0.832814	Combination 1	2019		-0.00409942	0.0411813	0.190235	-0.160848
3	Chr03_60811419	60811419	0.000339	0.803066	Combination 1	Joint		-0.232513	-0.194902	-0.0449252	0.109118
9	Chr09_50663510	50663510	0.000339	0.832814	Combination 1	2019		0.201587	-0.0122991	-0.00407674	-0.332476
3	Chr03_59697178	59697178	0.00034	0.803066	Combination 1	Joint		-0.0081869	0.072802	-0.107035	-0.27241
1	Chr01_75432694	75432694	0.00034	0.832814	Combination 1	2019		0.0495207	-0.00880888	-0.168037	-0.0478105
3	Chr03_60808927	60808927	0.000341	0.832814	Combination 1	2019		0.191405	0.201841	0.0613419	-0.0319984
10	Chr10_17563609	17563609	0.000341	0.803066	Combination 1	Joint		-0.102549	-0.123759	0.0920497	-0.158249
10	Chr10_15698895	15698895	0.000342	0.832814	Combination 1	2019		0.260554	0.159748	-0.0455742	-0.0863968
3	Chr03_6095944	6095944	0.000344	0.832814	Combination 1	2019		0.0822828	0.086782	-0.0783136	0.148836
6	Chr06_50604445	50604445	0.000344	0.750342	Combination 1	2017		0.00805381	0.0536779	-0.249254	-0.155185
6	Chr06_59918223	59918223	0.000345	0.832814	Combination 1	2019		0.181659	0.174701	-0.19951	-0.780708
9	Chr09_1295497	1295497	0.000345	0.750342	Combination 1	2017		-0.401799	-0.173982	0.0978019	0.1095
3	Chr03_72903257	72903257	0.000347	0.832814	Combination 1	2019		-0.147236	-0.175576	-0.0804009	-0.0861925
7	Chr07_7904707	7904707	0.000348	0.750342	Combination 1	2017		0.420913	0.0585646	0.480673	-0.0889094
7	Chr07_7917954	7917954	0.000348	0.750342	Combination 1	2017		0.420913	0.0585646	0.480673	-0.0889094
7	Chr07_7922436	7922436	0.000348	0.750342	Combination 1	2017		0.420913	0.0585646	0.480673	-0.0889094
2	Chr02_2223830	2223830	0.000348	0.832814	Combination 1	2019		0.196105	-0.0487891	-0.404857	0.0824943
6	Chr06_1644994	1644994	0.000348	0.803066	Combination 1	Joint		-0.25659	0.0255321	0.283986	0.26739
1	Chr01_79291488	79291488	0.000349	0.803066	Combination 1	Joint		0.160333	0.27828	-0.114837	-0.10106
4	Chr04_5864970	5864970	0.000349	0.803066	Combination 1	Joint		0.0122852	-0.0748719	0.176346	-0.0747195
5	Chr05_3928538	3928538	0.000349	0.803066	Combination 1	Joint		0.295476	0.261088	0.161337	-0.392126
4	Chr04_2682055	2682055	0.00035	0.832814	Combination 1	2019		0.168929	0.0528906	-0.0385896	0.0255144
10	Chr10_15732838	15732838	0.000351	0.832814	Combination 1	2019		0.264178	0.166128	-0.0413503	-0.0938608
6	Chr06_54877918	54877918	0.000351	0.803066	Combination 1	Joint		-0.154858	-0.109248	-0.548198	-0.303578
2	Chr02_7820913	7820913	0.000352	0.750342	Combination 1	2017		-0.0892054	0.0175717	0.0324042	0.510866
7	Chr07_4548516	4548516	0.000353	0.750342	Combination 1	2017		0.337954	0.136663	-0.430908	0.231532
2	Chr02_73887161	73887161	0.000353	0.750342	Combination 1	2017		-0.220567	-0.031041	0.578102	0.0176132
2	Chr02_73895188	73895188	0.000353	0.750342	Combination 1	2017		-0.220567	-0.031041	0.578102	0.0176132
2	Chr02_73947420	73947420	0.000353	0.750342	Combination 1	2017		-0.220567	-0.031041	0.578102	0.0176132
2	Chr02_73306956	73306956	0.000354	0.750342	Combination 1	2017		-0.432793	-0.342091	-0.379895	-0.322166
1	Chr01_3164475	3164475	0.000354	0.803066	Combination 1	Joint		0.149185	0.0604106	-0.0992247	0.0365912
10	Chr10_3000478	3000478	0.000355	0.750342	Combination 1	2017		0.144234	0.217145	0.0536618	-0.33599
7	Chr07_4388496	4388496	0.000355	0.803066	Combination 1	Joint		0.0507111	0.171052	-0.193043	0.119012
8	Chr08_55518145	55518145	0.000356	0.750342	Combination 1	2017		-0.0208534	0.126283	0.160054	0.10948
10	Chr10_50983594	50983594	0.000358	0.845564	Combination 1	2019		0.00122689	0.0559152	-0.102954	-0.201788
1	Chr01_59331948	59331948	0.000359	0.803066	Combination 1	Joint		-0.0428533	-0.115204	0.0783816	0.146295
1	Chr01_79314656	79314656	0.000361	0.803066	Combination 1	Joint		-0.276882	-0.451077	-0.121096	0.0270286
1	Chr01_79327293	79327293	0.000361	0.803066	Combination 1	Joint		-0.276882	-0.451077	-0.121096	0.0270286
2	Chr02_5429047	5429047	0.000362	0.750342	Combination 1	2017		-0.469143	-0.352835	-0.281693	-0.0772743
9	Chr09_58369404	58369404	0.000362	0.750342	Combination 1	2017		-0.0772127	-0.233205	0.102889	0.0856732
8	Chr08_58877363	58877363	0.000362	0.750342	Combination 1	2017		0.0843567	0.0708788	-0.165128	0.00243804
10	Chr10_53456067	53456067	0.000362	0.803066	Combination 1	Joint		0.0519272	-0.0995795	0.136915	0.0146418
3	Chr03_7400355	7400355	0.000363	0.750342	Combination 1	2017		-0.340265	-0.381788	-0.309388	0.0711273
2	Chr02_17725317	17725317	0.000363	0.750342	Combination 1	2017		0.124214	0.086328	-0.133972	0.0846073
2	Chr02_61585762	61585762	0.000365	0.803066	Combination 1	Joint		-0.085778	-0.08268	-0.129671	0.216642
3	Chr03_10467648	10467648	0.000367	0.750342	Combination 1	2017		0.267965	0.267519	-0.253215	-0.116677
10	Chr10_53928906	53928906	0.000368	0.803066	Combination 1	Joint		0.0402479	0.132076	0.0380178	0.371939
10	Chr10_60589493	60589493	0.000368	0.86209	Combination 1	2019		0.0537735	-0.0701556	-0.165919	-0.0848355
9	Chr09_3161265	3161265	0.000369	0.750342	Combination 1	2017		0.034567	0.259769	-0.160482	-0.27582
1	Chr01_11048058	11048058	0.000369	0.86209	Combination 1	2019		0.199311	0.193642	-0.0238556	-0.0339713
10	Chr10_20135985	20135985	0.000371	0.803066	Combination 1	Joint		0.617336	0.575523	0.524012	-0.105228
10	Chr10_20167150	20167150	0.000371	0.803066	Combination 1	Joint		0.617336	0.575523	0.524012	-0.105228
10	Chr10_20177683	20177683	0.000371	0.803066	Combination 1	Joint		0.617336	0.575523	0.524012	-0.105228
10	Chr10_20194110	20194110	0.000371	0.803066	Combination 1	Joint		0.617336	0.575523	0.524012	-0.105228
10	Chr10_20198615	20198615	0.000371	0.803066	Combination 1	Joint		0.617336	0.575523	0.524012	-0.105228
10	Chr10_20222872	20222872	0.000371	0.803066	Combination 1	Joint		0.617336	0.575523	0.524012	-0.105228
10	Chr10_20230328	20230328	0.000371	0.803066	Combination 1	Joint		0.617336	0.575523	0.524012	-0.105228
10	Chr10_20248526	20248526	0.000371	0.803066	Combination 1	Joint		0.617336	0.575523	0.524012	-0.105228
2	Chr02_6539151	6539151	0.000371	0.750342	Combination 1	2017		0.0900336	-0.189087	-0.346638	-0.119588
8	Chr08_53860622	53860622	0.000372	0.803066	Combination 1	Joint		-0.182147	-0.162734	-0.131904	-0.0105221
2	Chr02_710101	710101	0.000373	0.750342	Combination 1	2017		0.117711	-0.170919	0.522509	-0.051111
2	Chr02_713918	713918	0.000373	0.750342	Combination 1	2017		0.117711	-0.170919	0.522509	-0.051111
4	Chr04_12243182	12243182	0.000374	0.750342	Combination 1	2017		0.0944542	0.0990071	-0.0219139	-0.261862
3	Chr03_70962702	70962702	0.000375	0.803066	Combination 1	Joint		-0.649306	-0.478658	-0.0438731	-0.0832279
3	Chr03_57962281	57962281	0.000376	0.803066	Combination 1	Joint		0.0116004	0.00290325	-0.223098	0.0165248
1	Chr01_79245990	79245990	0.000377	0.803066	Combination 1	Joint		-0.395131	-0.519504	-0.104998	0.167004
1	Chr01_79015563	79015563	0.000377	0.750342	Combination 1	2017		-0.24707	-0.171222	-0.129114	0.150543
1	Chr01_58263689	58263689	0.000379	0.867734	Combination 1	2019		0.197736	0.202512	0.097604	-0.197958
5	Chr05_2586004	2586004	0.000379	0.867734	Combination 1	2019		-0.512728	-0.299487	0.0300494	-0.281207
1	Chr01_51585771	51585771	0.000379	0.750342	Combination 1	2017		0.0316432	0.0561249	0.0828663	-0.185698
1	Chr01_76703786	76703786	0.00038	0.867734	Combination 1	2019		0.150799	0.171102	0.165373	-0.158697
9	Chr09_48090033	48090033	0.000382	0.750342	Combination 1	2017		-0.168035	-0.00582126	0.268087	-0.102736
3	Chr03_61803968	61803968	0.000382	0.803066	Combination 1	Joint		-0.1508	-0.0720858	-0.624923	-0.235391
1	Chr01_74552215	74552215	0.000382	0.750342	Combination 1	2017		0.070053	0.142217	-0.00581754	-0.152007
3	Chr03_67366995	67366995	0.000382	0.867734	Combination 1	2019		-0.32996	-0.162874	-0.115688	0.179072
2	Chr02_6525820	6525820	0.000383	0.750342	Combination 1	2017		0.115483	-0.174856	-0.29686	-0.135702
4	Chr04_9515988	9515988	0.000384	0.867734	Combination 1	2019		-0.0110538	-0.125957	0.0121031	-0.0412596
3	Chr03_12694822	12694822	0.000384	0.803066	Combination 1	Joint		-0.172314	-0.0209346	0.00996157	0.106685
1	Chr01_76712413	76712413	0.000385	0.867734	Combination 1	2019		0.219916	0.184264	0.0924186	-0.107771
1	Chr01_74467049	74467049	0.000386	0.803066	Combination 1	Joint		0.0537331	0.156689	-0.114823	-0.181564
5	Chr05_2150593	2150593	0.000387	0.867734	Combination 1	2019		0.0724069	0.0346117	0.32784	0.0789848
4	Chr04_12245073	12245073	0.000388	0.867734	Combination 1	2019		-0.246223	-0.223749	0.0419482	0.268977
9	Chr09_49480556	49480556	0.000391	0.803066	Combination 1	Joint		-0.21635	-0.227501	0.137866	0.00244116
6	Chr06_52269724	52269724	0.000392	0.803066	Combination 1	Joint		-0.0403928	-0.0177964	-0.201687	-0.121206
5	Chr05_9572602	9572602	0.000393	0.803066	Combination 1	Joint		0.108242	-0.26296	0.0473718	0.521328
9	Chr09_49480979	49480979	0.000394	0.803066	Combination 1	Joint		0.100628	0.139847	-0.120735	-0.0120522
3	Chr03_71796682	71796682	0.000395	0.867734	Combination 1	2019		-0.0769526	-0.168001	-0.00708545	0.154456
4	Chr04_55396803	55396803	0.000396	0.867734	Combination 1	2019		0.084455	-0.0334096	0.205865	-0.0642858
4	Chr04_55415828	55415828	0.000396	0.867734	Combination 1	2019		0.084455	-0.0334096	0.205865	-0.0642858
4	Chr04_55296670	55296670	0.000396	0.867734	Combination 1	2019		-0.0802282	0.0308156	-0.181897	-0.22163
1	Chr01_59317800	59317800	0.000396	0.867734	Combination 1	2019		-0.108895	-0.163598	0.0289149	0.106575
2	Chr02_65756833	65756833	0.000398	0.803066	Combination 1	Joint		0.0476133	-0.0522601	0.0801459	0.1552
6	Chr06_50707322	50707322	0.000399	0.803066	Combination 1	Joint		-0.0225653	0.0460735	-0.114517	-0.144556
1	Chr01_59293166	59293166	0.000399	0.867953	Combination 1	2019		-0.161996	-0.189448	-0.0704361	0.119633
10	Chr10_53944612	53944612	0.0004	0.803066	Combination 1	Joint		-0.11064	0.0626687	0.00819283	0.385889
4	Chr04_59233853	59233853	0.000401	0.867953	Combination 1	2019		-0.0984047	0.0553235	0.306686	-0.0660005
3	Chr03_71444383	71444383	0.000402	0.867953	Combination 1	2019		0.0682448	0.135552	0.216701	-0.345381
6	Chr06_60418721	60418721	0.000403	0.803066	Combination 1	Joint		-0.185736	-0.143035	0.66291	0.229451
3	Chr03_9547476	9547476	0.000404	0.803066	Combination 1	Joint		0.0187251	-0.170196	-0.00583198	0.0110943
1	Chr01_11048058	11048058	0.000407	0.803066	Combination 1	Joint		0.17359	0.171107	-0.0387098	0.0272882
2	Chr02_64406970	64406970	0.000407	0.870223	Combination 1	2019		0.0177286	0.147582	0.0715763	-0.276764
4	Chr04_66138022	66138022	0.000407	0.870223	Combination 1	2019		-0.184392	-0.132453	-0.213054	0.0478237
1	Chr01_79399732	79399732	0.000407	0.803066	Combination 1	Joint		0.180949	0.199309	-0.0277163	-0.156158
2	Chr02_5699768	5699768	0.000409	0.803066	Combination 1	Joint		-0.0979568	-0.131742	0.133589	0.0605747
9	Chr09_2156742	2156742	0.00041	0.803066	Combination 1	Joint		-0.232112	-0.260837	-0.242849	0.102988
3	Chr03_21902439	21902439	0.000411	0.803066	Combination 1	Joint		-0.0259576	0.0484769	-0.120423	-0.311229
3	Chr03_21957497	21957497	0.000411	0.803066	Combination 1	Joint		-0.0259576	0.0484769	-0.120423	-0.311229
3	Chr03_21998154	21998154	0.000411	0.803066	Combination 1	Joint		-0.0259576	0.0484769	-0.120423	-0.311229
3	Chr03_22037178	22037178	0.000411	0.803066	Combination 1	Joint		-0.0259576	0.0484769	-0.120423	-0.311229
3	Chr03_22069459	22069459	0.000411	0.803066	Combination 1	Joint		-0.0259576	0.0484769	-0.120423	-0.311229
3	Chr03_22128221	22128221	0.000411	0.803066	Combination 1	Joint		-0.0259576	0.0484769	-0.120423	-0.311229
1	Chr01_67298195	67298195	0.000412	0.871308	Combination 1	2019		0.0550913	-0.0973515	0.273452	0.119678
4	Chr04_66156010	66156010	0.000413	0.871308	Combination 1	2019		-0.138587	-0.082842	-0.234364	0.0820086
8	Chr08_6327356	6327356	0.000413	0.871308	Combination 1	2019		0.182823	0.182576	-0.00453161	0.0468238
1	Chr01_75587659	75587659	0.000419	0.871429	Combination 1	2019		0.0532379	0.0779621	-0.337028	-0.194181
6	Chr06_53845440	53845440	0.000419	0.871429	Combination 1	2019		0.224395	0.0642286	0.193479	-0.0998971
6	Chr06_50746434	50746434	0.000421	0.871429	Combination 1	2019		0.277777	0.254003	0.197297	-0.27066
6	Chr06_6601595	6601595	0.000423	0.871429	Combination 1	2019		-0.123947	0.026894	0.208663	0.332852
6	Chr06_53790258	53790258	0.000423	0.871429	Combination 1	2019		-0.226276	-0.10557	0.0445559	-0.0995285
2	Chr02_74370807	74370807	0.000425	0.871429	Combination 1	2019		0.595594	0.46888	-0.205943	-0.572705
6	Chr06_44315359	44315359	0.000429	0.871429	Combination 1	2019		-0.185612	-0.207551	0.0902691	0.0431658
9	Chr09_8202493	8202493	0.000429	0.871429	Combination 1	2019		-0.198119	-0.307691	0.0101174	-0.0057371
1	Chr01_67276924	67276924	0.000435	0.871476	Combination 1	2019		0.0275418	0.065305	-0.38707	0.00991852
3	Chr03_72457817	72457817	0.000435	0.871476	Combination 1	2019		0.186727	0.0996189	0.0427863	0.0875639
9	Chr09_4675399	4675399	0.000436	0.871476	Combination 1	2019		0.223802	0.0946159	0.220552	0.437026
2	Chr02_2008658	2008658	2.92e-08	0.0131862	Combination 2	Joint		-0.0248011	0.640772	-0.0953111
2	Chr02_1986486	1986486	3.14e-07	0.071077	Combination 2	Joint		-0.0415866	0.562793	-0.146686
6	Chr06_51400329	51400329	3.18e-07	0.0894862	Combination 2	2017		0.221857	-0.391337	-0.267089
2	Chr02_768017	768017	5.51e-07	0.0894862	Combination 2	2017		-0.10145	-0.197914	-0.117161
9	Chr09_53947871	53947871	7.59e-07	0.0894862	Combination 2	2017		-0.0795821	-0.241008	0.0552639
6	Chr06_3007720	3007720	7.99e-07	0.0894862	Combination 2	2017		-0.111649	0.212485	-0.0756537
2	Chr02_1985952	1985952	1.76e-06	0.265439	Combination 2	Joint		0.0569194	0.487199	-0.121931
1	Chr01_76729903	76729903	1.83e-06	0.643173	Combination 2	2019		-0.220871	-0.0282954	0.158295
6	Chr06_51405882	51405882	3.53e-06	0.316023	Combination 2	2017		0.23605	-0.35948	-0.271169
3	Chr03_5594300	5594300	5.19e-06	0.58615	Combination 2	Joint		0.602362	0.321141	-0.313115
6	Chr06_3003535	3003535	5.25e-06	0.391588	Combination 2	2017		-0.071671	0.19205	-0.0576378
1	Chr01_59331948	59331948	5.41e-06	0.643173	Combination 2	2019		-0.200013	0.0607528	0.179286
4	Chr04_63402987	63402987	6.38e-06	0.408196	Combination 2	2017		0.299071	-0.251686	-0.378635
1	Chr01_76732554	76732554	7.33e-06	0.643173	Combination 2	2019		0.20978	0.130555	-0.132916
5	Chr05_2193436	2193436	7.97e-06	0.643173	Combination 2	2019		0.0361088	0.369407	0.0363128
6	Chr06_51398417	51398417	8.44e-06	0.421292	Combination 2	2017		0.300698	-0.318453	-0.263047
6	Chr06_51380710	51380710	8.6e-06	0.421292	Combination 2	2017		-0.0190653	-0.281061	-0.0759042
6	Chr06_50885413	50885413	9.41e-06	0.421292	Combination 2	2017		0.234024	0.177681	-0.168811
7	Chr07_784053	784053	9.94e-06	0.643173	Combination 2	2019		0.113465	0.360734	0.130222
6	Chr06_52085228	52085228	1.07e-05	0.834875	Combination 2	Joint		0.331783	-0.249932	-0.150955
8	Chr08_2857325	2857325	1.21e-05	0.643173	Combination 2	2019		0.0990024	0.191138	-0.374599
7	Chr07_982816	982816	1.26e-05	0.643173	Combination 2	2019		-0.115154	0.11562	0.376744
8	Chr08_58873609	58873609	1.3e-05	0.472486	Combination 2	2017		0.111161	-0.170164	0.0153608
6	Chr06_51624493	51624493	1.37e-05	0.472486	Combination 2	2017		0.293727	-0.193293	-0.147287
5	Chr05_2198695	2198695	1.48e-05	0.643173	Combination 2	2019		0.00150809	0.357385	0.0323333
5	Chr05_68553762	68553762	1.49e-05	0.472486	Combination 2	2017		0.26309	-0.0860726	-0.269318
2	Chr02_1081571	1081571	1.62e-05	0.472486	Combination 2	2017		-0.0976692	-0.240467	-0.247955
1	Chr01_67276227	67276227	1.65e-05	0.643173	Combination 2	2019		-0.127611	0.194307	0.0140108
3	Chr03_72886169	72886169	1.68e-05	0.834875	Combination 2	Joint		0.240796	0.672633	-0.622795
6	Chr06_51386365	51386365	1.82e-05	0.472486	Combination 2	2017		0.265129	-0.321539	-0.235306
2	Chr02_6802269	6802269	1.83e-05	0.472486	Combination 2	2017		-0.0422283	-0.15322	-0.303554
3	Chr03_57989428	57989428	1.86e-05	0.643173	Combination 2	2019		-0.0301786	0.206509	-0.0611907
10	Chr10_19843418	19843418	1.91e-05	0.472486	Combination 2	2017		0.737646	0.340047	-0.21216
3	Chr03_61808105	61808105	1.93e-05	0.834875	Combination 2	Joint		-0.0291013	-0.775112	-0.165015
3	Chr03_61812790	61812790	1.93e-05	0.834875	Combination 2	Joint		-0.0291013	-0.775112	-0.165015
3	Chr03_61828857	61828857	1.93e-05	0.834875	Combination 2	Joint		-0.0291013	-0.775112	-0.165015
6	Chr06_51412790	51412790	1.96e-05	0.472486	Combination 2	2017		0.227626	-0.345368	-0.208601
6	Chr06_50876174	50876174	2e-05	0.472486	Combination 2	2017		0.196427	0.175192	-0.157212
1	Chr01_72668060	72668060	2.05e-05	0.643173	Combination 2	2019		0.779068	0.0756937	-0.475523
3	Chr03_57928386	57928386	2.13e-05	0.643173	Combination 2	2019		0.0315781	0.227414	-0.0822302
6	Chr06_52067222	52067222	2.38e-05	0.511869	Combination 2	2017		0.0600581	0.163268	-0.187028
10	Chr10_51342848	51342848	2.39e-05	0.643173	Combination 2	2019		0.00312818	-0.0319062	-0.269406
1	Chr01_74511941	74511941	2.4e-05	0.511869	Combination 2	2017		-0.36715	-0.162923	0.112832
5	Chr05_2190307	2190307	2.47e-05	0.643173	Combination 2	2019		0.0287345	0.327967	0.0425775
3	Chr03_5111286	5111286	2.91e-05	0.57976	Combination 2	2017		0.0738775	-0.430269	-0.0287678
4	Chr04_56509148	56509148	2.98e-05	0.57976	Combination 2	2017		0.138568	-0.157681	0.0753662
3	Chr03_57896592	57896592	3.05e-05	0.643173	Combination 2	2019		0.00222311	0.243303	-0.0334634
3	Chr03_61798329	61798329	3.15e-05	0.834875	Combination 2	Joint		-0.0592301	-0.705376	-0.186614
10	Chr10_53952458	53952458	3.16e-05	0.834875	Combination 2	Joint		0.146582	0.0632157	0.380247
5	Chr05_2216778	2216778	3.2e-05	0.643173	Combination 2	2019		0.0325227	0.349965	0.035704
5	Chr05_2009622	2009622	3.23e-05	0.643173	Combination 2	2019		-0.666482	0.11569	0.439955
2	Chr02_5814051	5814051	3.34e-05	0.834875	Combination 2	Joint		-0.181366	-0.194538	-0.0245763
10	Chr10_1220765	1220765	3.49e-05	0.834875	Combination 2	Joint		0.102935	0.0645262	-0.209278
10	Chr10_49768164	49768164	3.53e-05	0.658524	Combination 2	2017		0.200357	0.0638372	0.154398
6	Chr06_44328966	44328966	3.56e-05	0.643173	Combination 2	2019		-0.212859	0.0921929	0.0141053
9	Chr09_5549560	5549560	3.63e-05	0.834875	Combination 2	Joint		0.20293	0.0325085	0.0194372
3	Chr03_61803968	61803968	3.69e-05	0.834875	Combination 2	Joint		-0.0477132	-0.743915	-0.133282
8	Chr08_1115575	1115575	3.85e-05	0.834875	Combination 2	Joint		0.0643942	-0.0413528	-0.231202
1	Chr01_57842671	57842671	3.86e-05	0.643173	Combination 2	2019		-0.0294918	-0.271715	-0.614628
1	Chr01_65969152	65969152	4e-05	0.643173	Combination 2	2019		0.587966	0.398535	-0.334616
6	Chr06_54921589	54921589	4.01e-05	0.643173	Combination 2	2019		-0.113971	-0.556071	-0.350864
3	Chr03_72905303	72905303	4.06e-05	0.722766	Combination 2	2017		-0.0518485	0.203699	0.0180964
1	Chr01_11363104	11363104	4.18e-05	0.643173	Combination 2	2019		0.344229	0.216386	-0.767272
6	Chr06_44311522	44311522	4.27e-05	0.643173	Combination 2	2019		-0.212455	0.0888794	0.0172077
5	Chr05_2183833	2183833	4.36e-05	0.643173	Combination 2	2019		0.0324376	0.33484	0.0406209
1	Chr01_76723793	76723793	4.45e-05	0.722766	Combination 2	2017		0.208413	0.0624417	-0.222638
5	Chr05_2286371	2286371	4.47e-05	0.643173	Combination 2	2019		0.0247096	0.242753	0.10299
7	Chr07_54678264	54678264	4.48e-05	0.722766	Combination 2	2017		0.188362	0.316356	0.0071766
6	Chr06_52046100	52046100	4.51e-05	0.834875	Combination 2	Joint		0.298472	-0.264205	-0.114549
2	Chr02_57548917	57548917	4.54e-05	0.643173	Combination 2	2019		0.272527	0.265183	-0.0470267
6	Chr06_52200474	52200474	4.57e-05	0.722766	Combination 2	2017		0.148254	0.239871	-0.109961
2	Chr02_686557	686557	4.71e-05	0.722766	Combination 2	2017		-0.0627336	-0.156405	-0.206306
2	Chr02_61585762	61585762	4.81e-05	0.834875	Combination 2	Joint		-0.0882692	-0.140164	0.224381
1	Chr01_74546930	74546930	4.84e-05	0.722766	Combination 2	2017		-0.137941	0.106903	0.129526
5	Chr05_2185989	2185989	4.88e-05	0.643173	Combination 2	2019		0.0402139	0.336319	0.0174484
4	Chr04_51441709	51441709	4.91e-05	0.643173	Combination 2	2019		0.394918	-0.0546649	-0.121612
4	Chr04_1937814	1937814	5.02e-05	0.643173	Combination 2	2019		-0.0710953	-0.134561	-0.236624
6	Chr06_60418721	60418721	5.03e-05	0.834875	Combination 2	Joint		-0.0621239	0.75181	0.16373
5	Chr05_1867474	1867474	5.25e-05	0.643173	Combination 2	2019		-0.671294	0.168689	0.383207
5	Chr05_1879526	1879526	5.25e-05	0.643173	Combination 2	2019		-0.671294	0.168689	0.383207
5	Chr05_1887578	1887578	5.25e-05	0.643173	Combination 2	2019		-0.671294	0.168689	0.383207
5	Chr05_1899202	1899202	5.25e-05	0.643173	Combination 2	2019		-0.671294	0.168689	0.383207
5	Chr05_1908431	1908431	5.25e-05	0.643173	Combination 2	2019		-0.671294	0.168689	0.383207
5	Chr05_1919914	1919914	5.25e-05	0.643173	Combination 2	2019		-0.671294	0.168689	0.383207
1	Chr01_66986659	66986659	5.27e-05	0.643173	Combination 2	2019		-0.0523247	-0.43771	0.215923
10	Chr10_49779961	49779961	5.28e-05	0.762118	Combination 2	2017		0.154219	0.0829456	0.181748
5	Chr05_3978260	3978260	5.44e-05	0.834875	Combination 2	Joint		0.275125	0.144399	-0.429931
5	Chr05_3983778	3983778	5.44e-05	0.834875	Combination 2	Joint		0.275125	0.144399	-0.429931
2	Chr02_61536166	61536166	5.68e-05	0.834875	Combination 2	Joint		-0.192667	-0.176704	0.0971415
5	Chr05_3941937	3941937	5.73e-05	0.834875	Combination 2	Joint		0.274921	0.163387	-0.413024
5	Chr05_3978260	3978260	6.03e-05	0.643173	Combination 2	2019		0.30944	0.209109	-0.378334
5	Chr05_3983778	3983778	6.03e-05	0.643173	Combination 2	2019		0.30944	0.209109	-0.378334
6	Chr06_50604445	50604445	6.1e-05	0.768953	Combination 2	2017		0.0273892	-0.254309	-0.166257
1	Chr01_2348849	2348849	6.12e-05	0.768953	Combination 2	2017		-0.310972	-0.335509	0.322393
1	Chr01_2362368	2362368	6.13e-05	0.768953	Combination 2	2017		-0.334264	-0.296432	0.311566
1	Chr01_59293166	59293166	6.33e-05	0.643173	Combination 2	2019		-0.196699	-0.0651761	0.135435
2	Chr02_6802269	6802269	6.42e-05	0.834875	Combination 2	Joint		0.00213277	-0.0922752	-0.307889
8	Chr08_53860622	53860622	6.49e-05	0.834875	Combination 2	Joint		-0.178811	-0.135485	-0.0172527
10	Chr10_49623224	49623224	6.55e-05	0.834875	Combination 2	Joint		0.169005	-0.191287	-0.108427
4	Chr04_56586892	56586892	6.55e-05	0.768953	Combination 2	2017		0.0293407	-0.109163	0.217733
6	Chr06_50858401	50858401	6.57e-05	0.768953	Combination 2	2017		0.256742	0.147481	-0.203454
10	Chr10_19843418	19843418	6.57e-05	0.834875	Combination 2	Joint		0.687266	0.29071	-0.286974
2	Chr02_3163288	3163288	6.83e-05	0.834875	Combination 2	Joint		-0.0828279	0.0957193	0.354721
6	Chr06_49010543	49010543	6.87e-05	0.834875	Combination 2	Joint		-0.0969694	-0.0773918	0.362123
1	Chr01_74512365	74512365	7.02e-05	0.768953	Combination 2	2017		0.136057	-0.0485734	-0.207608
10	Chr10_8438041	8438041	7.05e-05	0.643173	Combination 2	2019		-0.159104	-0.0591575	-0.299578
10	Chr10_47803226	47803226	7.14e-05	0.768953	Combination 2	2017		-0.129039	-0.373495	0.179482
2	Chr02_3213816	3213816	7.25e-05	0.834875	Combination 2	Joint		-0.111633	0.077018	0.360665
9	Chr09_50198951	50198951	7.48e-05	0.834875	Combination 2	Joint		0.164529	-0.0707549	0.072967
10	Chr10_60833511	60833511	7.67e-05	0.643173	Combination 2	2019		-0.135375	-0.174904	-0.0878734
9	Chr09_3429466	3429466	7.7e-05	0.768953	Combination 2	2017		-0.236815	0.0331952	0.046308
6	Chr06_51433818	51433818	7.79e-05	0.768953	Combination 2	2017		0.157996	-0.265672	-0.275739
6	Chr06_44292841	44292841	7.8e-05	0.643173	Combination 2	2019		-0.197614	0.0917219	-0.0115896
5	Chr05_3136081	3136081	7.97e-05	0.768953	Combination 2	2017		0.115886	-0.060333	0.212585
1	Chr01_68026741	68026741	8.2e-05	0.834875	Combination 2	Joint		0.0901646	-0.0328368	-0.202935
4	Chr04_12243182	12243182	8.21e-05	0.768953	Combination 2	2017		0.106541	-0.0308354	-0.264428
6	Chr06_51400329	51400329	8.25e-05	0.834875	Combination 2	Joint		0.247149	-0.257134	-0.218412
6	Chr06_54822720	54822720	8.26e-05	0.643173	Combination 2	2019		-0.145283	-0.510106	-0.289274
3	Chr03_72903257	72903257	8.3e-05	0.643173	Combination 2	2019		-0.171467	-0.0793455	-0.0962286
3	Chr03_57961366	57961366	8.31e-05	0.643173	Combination 2	2019		0.0212343	0.20437	-0.0858735
1	Chr01_72668060	72668060	8.5e-05	0.834875	Combination 2	Joint		0.740056	0.0936676	-0.523647
1	Chr01_68026741	68026741	8.53e-05	0.643173	Combination 2	2019		0.0663746	-0.0460148	-0.208057
3	Chr03_24845996	24845996	8.58e-05	0.834875	Combination 2	Joint		0.0657469	-0.0773865	-0.304429
7	Chr07_54168361	54168361	8.6e-05	0.643173	Combination 2	2019		-0.021305	0.255861	0.149036
9	Chr09_53961192	53961192	8.64e-05	0.768953	Combination 2	2017		-0.0238826	-0.254088	0.0284501
1	Chr01_59342429	59342429	8.64e-05	0.643173	Combination 2	2019		-0.199071	0.0300862	0.151217
8	Chr08_53854547	53854547	8.65e-05	0.768953	Combination 2	2017		-0.161533	-0.140403	-0.0750406
4	Chr04_6216441	6216441	8.7e-05	0.768953	Combination 2	2017		0.141353	-0.128122	0.210391
1	Chr01_57448560	57448560	8.73e-05	0.643173	Combination 2	2019		-0.0261191	0.0777801	0.306217
9	Chr09_2156742	2156742	8.78e-05	0.834875	Combination 2	Joint		-0.270142	-0.24005	0.101583
2	Chr02_3220954	3220954	8.81e-05	0.834875	Combination 2	Joint		-0.102267	0.0653938	0.36479
5	Chr05_1927549	1927549	8.81e-05	0.643173	Combination 2	2019		-0.625913	0.199239	0.40515
5	Chr05_4732912	4732912	8.89e-05	0.643173	Combination 2	2019		-0.192598	-0.147337	-0.168739
5	Chr05_364933	364933	8.93e-05	0.834875	Combination 2	Joint		0.147528	0.117794	-0.579201
3	Chr03_4865959	4865959	9e-05	0.643173	Combination 2	2019		-0.18507	0.293453	0.00423942
10	Chr10_3010116	3010116	9.04e-05	0.834875	Combination 2	Joint		0.0961721	-0.0621263	-0.769401
3	Chr03_61873270	61873270	9.13e-05	0.834875	Combination 2	Joint		0.129367	-0.563134	0.0584761
5	Chr05_1947146	1947146	9.21e-05	0.643173	Combination 2	2019		-0.616204	0.217933	0.332496
3	Chr03_5622358	5622358	9.24e-05	0.834875	Combination 2	Joint		0.74839	-0.00178579	-0.403374
2	Chr02_3149833	3149833	9.31e-05	0.834875	Combination 2	Joint		-0.0856202	0.0607052	0.35594
1	Chr01_75615457	75615457	9.33e-05	0.643173	Combination 2	2019		0.100374	0.17962	-0.133488
7	Chr07_64867406	64867406	9.37e-05	0.768953	Combination 2	2017		0.535453	0.00935882	-0.319186
1	Chr01_67296053	67296053	9.43e-05	0.768953	Combination 2	2017		-0.261434	0.106206	-0.10001
5	Chr05_8724786	8724786	9.49e-05	0.643173	Combination 2	2019		-0.0421075	0.275545	0.142466
6	Chr06_60660773	60660773	9.56e-05	0.643173	Combination 2	2019		-0.258396	0.0788353	0.119151
10	Chr10_3004806	3004806	9.57e-05	0.643173	Combination 2	2019		0.0852963	-0.11496	-0.399127
2	Chr02_1081571	1081571	9.58e-05	0.834875	Combination 2	Joint		-0.0320851	-0.201906	-0.262145
1	Chr01_67210242	67210242	9.64e-05	0.643173	Combination 2	2019		0.126615	-0.373811	0.0219807
2	Chr02_4341681	4341681	9.66e-05	0.768953	Combination 2	2017		0.142201	0.13331	-0.126143
3	Chr03_4981832	4981832	9.71e-05	0.643173	Combination 2	2019		-0.339462	-0.2561	0.205472
6	Chr06_51583084	51583084	9.78e-05	0.768953	Combination 2	2017		0.262402	-0.182612	-0.171014
2	Chr02_1371465	1371465	9.79e-05	0.768953	Combination 2	2017		0.307015	-0.195922	-0.382623
1	Chr01_59324702	59324702	9.8e-05	0.643173	Combination 2	2019		-0.199635	-2.63752e-05	0.142445
1	Chr01_67281123	67281123	9.82e-05	0.768953	Combination 2	2017		-0.260734	0.107919	-0.0981713
1	Chr01_75587659	75587659	9.84e-05	0.643173	Combination 2	2019		0.0840401	-0.34375	-0.201242
7	Chr07_59505372	59505372	9.89e-05	0.768953	Combination 2	2017		-0.0650515	0.261488	0.127714
3	Chr03_5491390	5491390	9.89e-05	0.768953	Combination 2	2017		-0.068026	0.0213046	0.301924
9	Chr09_55451379	55451379	9.89e-05	0.643173	Combination 2	2019		-0.0619649	-0.226313	0.0377923
10	Chr10_9281475	9281475	9.96e-05	0.834875	Combination 2	Joint		-0.0731025	-0.176906	-0.100598
4	Chr04_56509734	56509734	0.0001	0.768953	Combination 2	2017		0.0917638	-0.170054	0.0854001
2	Chr02_1206510	1206510	0.0001	0.834875	Combination 2	Joint		0.243417	0.229211	0.523604
1	Chr01_67240327	67240327	0.0001	0.768953	Combination 2	2017		-0.205169	0.164225	-0.158073
2	Chr02_8231541	8231541	0.000101	0.643173	Combination 2	2019		-0.0946138	-0.164172	0.220088
6	Chr06_51556787	51556787	0.000102	0.768953	Combination 2	2017		0.235283	-0.207531	-0.135433
9	Chr09_996909	996909	0.000103	0.768953	Combination 2	2017		-0.145958	-0.111945	-0.0340454
3	Chr03_72886169	72886169	0.000103	0.643173	Combination 2	2019		0.347897	0.602287	-0.620303
10	Chr10_8456788	8456788	0.000104	0.643173	Combination 2	2019		-0.13576	-0.0598283	-0.299259
2	Chr02_1034414	1034414	0.000104	0.768953	Combination 2	2017		-0.199866	-0.260736	-0.357974
2	Chr02_3203821	3203821	0.000104	0.834875	Combination 2	Joint		-0.105247	0.0716057	0.356774
8	Chr08_2911292	2911292	0.000104	0.643173	Combination 2	2019		0.0455276	0.0843209	-0.362849
3	Chr03_72900351	72900351	0.000105	0.643173	Combination 2	2019		-0.137878	0.0473006	-0.0983132
9	Chr09_50671346	50671346	0.000107	0.643173	Combination 2	2019		0.149212	0.031025	-0.322325
4	Chr04_51514099	51514099	0.000108	0.643173	Combination 2	2019		0.348757	0.0680287	-0.0999597
6	Chr06_44287277	44287277	0.000109	0.643173	Combination 2	2019		-0.216069	0.0874173	0.0580294
10	Chr10_17563609	17563609	0.000109	0.834875	Combination 2	Joint		-0.116949	0.102191	-0.155784
2	Chr02_5817242	5817242	0.000109	0.768953	Combination 2	2017		-0.248924	-0.24211	0.223545
2	Chr02_61588707	61588707	0.00011	0.834875	Combination 2	Joint		-0.0740785	-0.0929893	0.234774
6	Chr06_51443213	51443213	0.00011	0.768953	Combination 2	2017		0.103134	-0.129322	-0.243874
6	Chr06_44283931	44283931	0.000111	0.643173	Combination 2	2019		-0.188713	0.0949681	-0.0199728
7	Chr07_665080	665080	0.000111	0.643173	Combination 2	2019		-0.0263745	0.335752	0.190655
4	Chr04_5750815	5750815	0.000112	0.834875	Combination 2	Joint		-0.0867926	0.0982715	-0.117482
6	Chr06_51399215	51399215	0.000113	0.768953	Combination 2	2017		0.230886	-0.265611	-0.169512
2	Chr02_73485069	73485069	0.000113	0.768953	Combination 2	2017		-0.180872	-0.226483	-0.195196
4	Chr04_49833005	49833005	0.000113	0.643173	Combination 2	2019		0.468788	-0.136967	-0.146186
5	Chr05_68620870	68620870	0.000113	0.768953	Combination 2	2017		0.496782	-0.0180643	-0.184331
1	Chr01_74524151	74524151	0.000114	0.768953	Combination 2	2017		-0.305853	-0.0706971	0.0970238
10	Chr10_8391272	8391272	0.000114	0.643173	Combination 2	2019		-0.153291	-0.0500439	-0.287337
3	Chr03_10467648	10467648	0.000114	0.768953	Combination 2	2017		0.280788	-0.261155	-0.114466
8	Chr08_4291682	4291682	0.000115	0.768953	Combination 2	2017		-0.271373	0.13341	0.144159
8	Chr08_53854547	53854547	0.000115	0.834875	Combination 2	Joint		-0.157261	-0.148688	-0.0430174
7	Chr07_982638	982638	0.000116	0.643173	Combination 2	2019		-0.0846577	0.0813846	0.40416
6	Chr06_60837789	60837789	0.000116	0.643173	Combination 2	2019		-0.255996	-0.0525282	0.0463222
10	Chr10_8487694	8487694	0.000116	0.643173	Combination 2	2019		-0.153218	-0.062892	-0.291885
2	Chr02_2806182	2806182	0.000117	0.643173	Combination 2	2019		-0.250916	0.180865	0.248524
6	Chr06_59594602	59594602	0.000117	0.834875	Combination 2	Joint		-0.148999	-0.160836	-0.0674518
6	Chr06_51384473	51384473	0.000117	0.768953	Combination 2	2017		0.201032	-0.313431	-0.184491
9	Chr09_2540964	2540964	0.000118	0.768953	Combination 2	2017		0.0458063	0.0101767	0.334257
10	Chr10_20325733	20325733	0.000119	0.768953	Combination 2	2017		0.69839	0.361176	-0.109754
7	Chr07_790788	790788	0.00012	0.643173	Combination 2	2019		0.087804	0.325704	0.132181
1	Chr01_76723793	76723793	0.000122	0.834875	Combination 2	Joint		0.220498	0.0756497	-0.169925
2	Chr02_1986486	1986486	0.000123	0.768953	Combination 2	2017		-0.0609863	0.493145	-0.0455376
2	Chr02_2008658	2008658	0.000123	0.768953	Combination 2	2017		-0.0609863	0.493145	-0.0455376
1	Chr01_76704821	76704821	0.000124	0.834875	Combination 2	Joint		0.211624	0.0700043	-0.178779
3	Chr03_71098275	71098275	0.000125	0.768953	Combination 2	2017		0.169789	0.23545	-0.0135023
10	Chr10_1220765	1220765	0.000125	0.643173	Combination 2	2019		0.0903039	0.0544384	-0.211211
5	Chr05_2150593	2150593	0.000126	0.643173	Combination 2	2019		0.0468672	0.336595	0.0472086
5	Chr05_3574826	3574826	0.000126	0.643173	Combination 2	2019		-0.257801	-0.266859	-0.186724
9	Chr09_53543912	53543912	0.000126	0.834875	Combination 2	Joint		-0.144609	0.300629	0.190046
3	Chr03_60808927	60808927	0.000127	0.643173	Combination 2	2019		0.203186	0.0534374	-0.0304789
6	Chr06_44326162	44326162	0.000127	0.643173	Combination 2	2019		-0.212101	0.0890399	0.0350794
1	Chr01_67292309	67292309	0.000128	0.834875	Combination 2	Joint		-0.203212	0.3085	0.270351
9	Chr09_58369539	58369539	0.000128	0.768953	Combination 2	2017		-0.194025	0.0649157	0.00459581
9	Chr09_4303477	4303477	0.00013	0.768953	Combination 2	2017		-0.0100623	0.0339361	0.224465
5	Chr05_3928538	3928538	0.000131	0.834875	Combination 2	Joint		0.258691	0.157711	-0.393699
2	Chr02_76419286	76419286	0.000133	0.768953	Combination 2	2017		-0.234975	-0.19147	0.101387
1	Chr01_11045542	11045542	0.000134	0.643173	Combination 2	2019		-0.208405	-0.021404	0.123993
2	Chr02_5699768	5699768	0.000135	0.834875	Combination 2	Joint		-0.123603	0.139677	0.0623192
2	Chr02_62885748	62885748	0.000135	0.768953	Combination 2	2017		-0.334978	0.626393	-0.17081
3	Chr03_4725837	4725837	0.000136	0.643173	Combination 2	2019		-0.125497	0.285107	-0.0828455
8	Chr08_6327356	6327356	0.000136	0.643173	Combination 2	2019		0.178004	-0.00465714	0.06405
9	Chr09_53986107	53986107	0.000136	0.768953	Combination 2	2017		-0.0107572	-0.250664	0.021807
1	Chr01_69052967	69052967	0.000136	0.768953	Combination 2	2017		0.414317	0.0574017	0.379113
9	Chr09_2182944	2182944	0.000137	0.834875	Combination 2	Joint		-0.269165	-0.207398	0.0548166
1	Chr01_76712962	76712962	0.000137	0.834875	Combination 2	Joint		0.208473	0.077835	-0.172177
1	Chr01_75603836	75603836	0.000137	0.643173	Combination 2	2019		0.104944	0.167829	-0.132009
10	Chr10_1255991	1255991	0.000138	0.834875	Combination 2	Joint		0.0623693	0.0255478	-0.277445
1	Chr01_57818045	57818045	0.000138	0.643173	Combination 2	2019		-0.0184506	-0.288159	-0.661404
1	Chr01_57829699	57829699	0.000138	0.643173	Combination 2	2019		-0.0184506	-0.288159	-0.661404
1	Chr01_57840536	57840536	0.000138	0.643173	Combination 2	2019		-0.0184506	-0.288159	-0.661404
1	Chr01_57846754	57846754	0.000138	0.643173	Combination 2	2019		-0.0184506	-0.288159	-0.661404
1	Chr01_57852022	57852022	0.000138	0.643173	Combination 2	2019		-0.0184506	-0.288159	-0.661404
1	Chr01_57856921	57856921	0.000138	0.643173	Combination 2	2019		-0.0184506	-0.288159	-0.661404
8	Chr08_58877363	58877363	0.000138	0.768953	Combination 2	2017		0.0714343	-0.171879	0.0166999
6	Chr06_44309032	44309032	0.000138	0.643173	Combination 2	2019		-0.211612	0.090464	0.0397857
6	Chr06_3007699	3007699	0.00014	0.768953	Combination 2	2017		-0.0859961	0.158576	-0.100186
1	Chr01_61285450	61285450	0.00014	0.834875	Combination 2	Joint		0.090442	0.18455	0.0298986
4	Chr04_12245073	12245073	0.00014	0.643173	Combination 2	2019		-0.226375	0.0571617	0.280468
6	Chr06_52645986	52645986	0.000142	0.768953	Combination 2	2017		-0.0709908	0.327568	0.102422
1	Chr01_67331530	67331530	0.000142	0.834875	Combination 2	Joint		-0.27132	0.209718	0.252155
1	Chr01_78774106	78774106	0.000142	0.768953	Combination 2	2017		-0.22092	-0.474682	-0.224827
2	Chr02_5821956	5821956	0.000143	0.768953	Combination 2	2017		-0.243572	-0.244181	0.238383
1	Chr01_29173522	29173522	0.000143	0.834875	Combination 2	Joint		-0.483326	-0.124995	0.178521
10	Chr10_5733977	5733977	0.000143	0.834875	Combination 2	Joint		0.184827	0.107357	0.0400801
1	Chr01_59382328	59382328	0.000144	0.643173	Combination 2	2019		-0.198493	0.0276556	0.132213
6	Chr06_44285221	44285221	0.000144	0.643173	Combination 2	2019		-0.235193	0.144745	0.0220157
3	Chr03_6095944	6095944	0.000144	0.643173	Combination 2	2019		0.0959265	-0.088392	0.135705
10	Chr10_60883631	60883631	0.000144	0.643173	Combination 2	2019		-0.20513	-0.1295	-0.0240496
7	Chr07_39172398	39172398	0.000145	0.834875	Combination 2	Joint		-0.201649	-0.0031659	0.28484
9	Chr09_2178139	2178139	0.000145	0.834875	Combination 2	Joint		-0.224	-0.124011	0.0931309
2	Chr02_1371465	1371465	0.000146	0.834875	Combination 2	Joint		0.352055	-0.175313	-0.332825
4	Chr04_49814595	49814595	0.000148	0.643173	Combination 2	2019		0.399233	-0.0821598	-0.092381
8	Chr08_2921081	2921081	0.000148	0.643173	Combination 2	2019		0.0530249	0.0813434	-0.369637
1	Chr01_60646534	60646534	0.000148656	0.643173	Combination 2	2019		-0.1982	0.0806811	0.286864
6	Chr06_59918223	59918223	0.000149	0.643173	Combination 2	2019		0.175456	-0.196426	-0.779319
6	Chr06_50866647	50866647	0.000149	0.777009	Combination 2	2017		0.266655	0.127631	-0.19096
1	Chr01_2362406	2362406	0.00015	0.777009	Combination 2	2017		-0.296727	-0.34169	0.403055
6	Chr06_52667843	52667843	0.00015	0.777009	Combination 2	2017		-0.0605744	0.352849	0.185068
9	Chr09_5549560	5549560	0.000151	0.777009	Combination 2	2017		0.213668	0.03895	-0.0267573
1	Chr01_76703786	76703786	0.000151	0.6481	Combination 2	2019		0.163919	0.173593	-0.158894
2	Chr02_1984998	1984998	0.000155	0.777009	Combination 2	2017		-0.0281844	0.191557	0.0313363
6	Chr06_50604445	50604445	0.000156	0.834875	Combination 2	Joint		0.0306495	-0.268203	-0.107341
6	Chr06_902065	902065	0.000156	0.657686	Combination 2	2019		-0.0321255	0.129097	0.342584
1	Chr01_59317800	59317800	0.000157	0.657686	Combination 2	2019		-0.171965	0.023649	0.121206
9	Chr09_57780942	57780942	0.000157	0.777009	Combination 2	2017		-0.01725	-0.217401	-0.0428596
6	Chr06_51400655	51400655	0.000157	0.777009	Combination 2	2017		0.187847	-0.296375	-0.217856
1	Chr01_72608293	72608293	0.000158	0.834875	Combination 2	Joint		0.507807	-0.00733699	-0.330161
7	Chr07_53700226	53700226	0.000158	0.834875	Combination 2	Joint		0.490942	0.432385	-0.391138
7	Chr07_53715409	53715409	0.000158	0.834875	Combination 2	Joint		0.490942	0.432385	-0.391138
8	Chr08_6378651	6378651	0.00016	0.834875	Combination 2	Joint		-0.224599	0.0258021	-0.0330905
1	Chr01_68154408	68154408	0.000162	0.671098	Combination 2	2019		0.0729533	-0.144982	-0.191135
8	Chr08_1951163	1951163	0.000162	0.777009	Combination 2	2017		-0.164209	-0.424013	0.189956
9	Chr09_56220487	56220487	0.000162	0.777009	Combination 2	2017		-0.208319	0.101472	0.0437055
1	Chr01_71624003	71624003	0.000163	0.671098	Combination 2	2019		-0.133722	-0.0375385	0.20079
7	Chr07_3503114	3503114	0.000164	0.777009	Combination 2	2017		-0.0441924	0.278262	0.290576
4	Chr04_56509148	56509148	0.000164	0.834875	Combination 2	Joint		0.140063	-0.130657	0.0372611
6	Chr06_3007860	3007860	0.000164	0.777009	Combination 2	2017		-0.0505669	0.178256	-0.0606836
9	Chr09_55451379	55451379	0.000165	0.834875	Combination 2	Joint		-0.0140654	-0.220484	0.0362165
3	Chr03_69402437	69402437	0.000165	0.777009	Combination 2	2017		0.284441	-0.0602172	-0.425049
2	Chr02_5814472	5814472	0.000166	0.834875	Combination 2	Joint		-0.202976	-0.191994	-0.0602065
4	Chr04_56016495	56016495	0.000167	0.777009	Combination 2	2017		-0.128509	-0.18898	-0.126456
10	Chr10_3010116	3010116	0.000169	0.691137	Combination 2	2019		0.204788	0.124415	-0.761813
6	Chr06_51993857	51993857	0.00017	0.834875	Combination 2	Joint		0.372835	-0.24323	-0.261321
9	Chr09_2765108	2765108	0.00017	0.777902	Combination 2	2017		0.338985	-0.333826	-0.340074
8	Chr08_53934569	53934569	0.00017	0.777902	Combination 2	2017		-0.22217	-0.0694574	-0.0459863
10	Chr10_3005964	3005964	0.000171	0.834875	Combination 2	Joint		0.00239741	-0.0404098	-0.281483
6	Chr06_52009470	52009470	0.000174	0.834875	Combination 2	Joint		0.332977	-0.243343	-0.256153
6	Chr06_52021485	52021485	0.000174	0.834875	Combination 2	Joint		0.332977	-0.243343	-0.256153
3	Chr03_14599627	14599627	0.000175	0.704087	Combination 2	2019		0.260431	-0.1675	-0.020568
9	Chr09_57947937	57947937	0.000176	0.794061	Combination 2	2017		0.0668939	0.185546	-0.102158
4	Chr04_67695772	67695772	0.000177	0.834875	Combination 2	Joint		-0.285771	-0.399083	-0.272999
5	Chr05_2292955	2292955	0.000178	0.704087	Combination 2	2019		0.0179137	0.169544	0.138293
5	Chr05_3620552	3620552	0.000178	0.704087	Combination 2	2019		-0.364223	-0.317037	-0.158196
2	Chr02_3238544	3238544	0.00018	0.834875	Combination 2	Joint		-0.0713204	0.0670705	0.359418
6	Chr06_50734297	50734297	0.000182	0.834875	Combination 2	Joint		-0.0437135	-0.187814	-0.0825524
3	Chr03_2961392	2961392	0.000183	0.794061	Combination 2	2017		-0.0983911	-0.126238	0.192421
5	Chr05_71727508	71727508	0.000183	0.834875	Combination 2	Joint		-0.134569	0.103207	0.00455584
9	Chr09_49480979	49480979	0.000184	0.834875	Combination 2	Joint		0.131837	-0.124613	-0.0070175
3	Chr03_504746	504746	0.000184	0.704087	Combination 2	2019		0.309002	0.157395	-0.168541
5	Chr05_3626552	3626552	0.000184	0.704087	Combination 2	2019		-0.270581	-0.255034	-0.235098
4	Chr04_50382868	50382868	0.000184	0.704087	Combination 2	2019		-0.208155	0.0584798	-0.0462292
5	Chr05_68554124	68554124	0.000185	0.794061	Combination 2	2017		0.252017	-0.0644374	-0.292177
2	Chr02_1985952	1985952	0.000185	0.704087	Combination 2	2019		0.109781	0.403492	-0.0712932
7	Chr07_53700226	53700226	0.000185	0.794061	Combination 2	2017		0.59873	0.360013	-0.338697
7	Chr07_53715409	53715409	0.000185	0.794061	Combination 2	2017		0.59873	0.360013	-0.338697
10	Chr10_1196240	1196240	0.000186	0.834875	Combination 2	Joint		0.0149432	-0.0413886	-0.27346
6	Chr06_44315359	44315359	0.000187	0.704087	Combination 2	2019		-0.208897	0.0878976	0.0408121
9	Chr09_2557916	2557916	0.000187	0.794061	Combination 2	2017		0.283092	-0.193411	-0.683979
6	Chr06_50876174	50876174	0.000187	0.834875	Combination 2	Joint		0.161221	0.186388	-0.108395
1	Chr01_74506687	74506687	0.000187	0.794061	Combination 2	2017		0.175271	-0.00433844	-0.156308
3	Chr03_7400355	7400355	0.000188	0.794061	Combination 2	2017		-0.376063	-0.302357	0.0527646
1	Chr01_11048058	11048058	0.00019	0.704087	Combination 2	2019		0.194644	-0.034117	-0.0265063
1	Chr01_68320732	68320732	0.000193	0.834875	Combination 2	Joint		0.337648	-0.033667	-0.33708
10	Chr10_8420018	8420018	0.000194	0.704087	Combination 2	2019		-0.147887	-0.0559786	-0.285523
10	Chr10_8423699	8423699	0.000194	0.704087	Combination 2	2019		-0.147887	-0.0559786	-0.285523
5	Chr05_364933	364933	0.000194	0.807599	Combination 2	2017		0.120063	0.0953281	-0.573903
6	Chr06_1972251	1972251	0.000195	0.807599	Combination 2	2017		0.0992315	0.2796	0.0539951
10	Chr10_50227244	50227244	0.000196	0.704087	Combination 2	2019		0.155586	0.190289	-0.0424047
10	Chr10_1233104	1233104	0.000197	0.834875	Combination 2	Joint		0.0505121	0.00900862	-0.237554
10	Chr10_53928906	53928906	0.000197	0.834875	Combination 2	Joint		0.130589	0.0287649	0.366663
6	Chr06_47917313	47917313	0.000197	0.834875	Combination 2	Joint		-0.182861	0.106209	-0.0467508
5	Chr05_4751126	4751126	0.000198	0.704087	Combination 2	2019		-0.20215	-0.190982	-0.21165
4	Chr04_4731221	4731221	0.000198	0.814536	Combination 2	2017		0.00216075	-0.0865338	0.160329
3	Chr03_57988611	57988611	0.000198	0.704087	Combination 2	2019		0.0704409	-0.226864	-0.116892
1	Chr01_71617644	71617644	0.0002	0.704087	Combination 2	2019		-0.149352	-0.0443856	0.202269
1	Chr01_79369782	79369782	0.0002	0.834875	Combination 2	Joint		0.206867	-0.017943	-0.219346
6	Chr06_47923250	47923250	0.0002	0.834875	Combination 2	Joint		-0.199477	0.0762489	-0.0350856
4	Chr04_49838926	49838926	0.000201	0.704087	Combination 2	2019		0.43967	-0.0731921	-0.162292
3	Chr03_57950331	57950331	0.000202	0.834875	Combination 2	Joint		-0.0879567	-0.174008	0.0433611
6	Chr06_51405974	51405974	0.000202	0.822782	Combination 2	2017		0.0208929	-0.228686	-0.067334
1	Chr01_75610023	75610023	0.000203	0.704087	Combination 2	2019		-0.0736442	-0.173728	0.0912917
6	Chr06_59916700	59916700	0.000203	0.704087	Combination 2	2019		0.346618	-0.0718359	-0.741509
1	Chr01_67270268	67270268	0.000205	0.822782	Combination 2	2017		-0.24567	0.110671	-0.0924254
6	Chr06_50735529	50735529	0.000205	0.704087	Combination 2	2019		-0.00765138	-0.150458	-0.164873
1	Chr01_1868135	1868135	0.000206	0.822782	Combination 2	2017		-0.282154	-0.0579059	-0.0887542
3	Chr03_57896657	57896657	0.000207	0.704087	Combination 2	2019		0.0129153	-0.222615	0.0229722
6	Chr06_55418337	55418337	0.000207	0.834875	Combination 2	Joint		0.0621992	0.0308506	-0.394748
6	Chr06_54904900	54904900	0.000207	0.834875	Combination 2	Joint		-0.194538	-0.595977	-0.278806
10	Chr10_526348	526348	0.000208	0.834875	Combination 2	Joint		0.399519	-0.188252	-0.580693
10	Chr10_551280	551280	0.000208	0.834875	Combination 2	Joint		0.399519	-0.188252	-0.580693
10	Chr10_8496014	8496014	0.000209	0.704087	Combination 2	2019		-0.158097	-0.0457182	-0.274754
3	Chr03_14764027	14764027	0.00021	0.704087	Combination 2	2019		0.235566	-0.0590782	-0.0654054
1	Chr01_68401683	68401683	0.00021	0.834875	Combination 2	Joint		0.37345	-0.0123387	-0.535644
1	Chr01_76704821	76704821	0.00021	0.828766	Combination 2	2017		0.191562	0.0519406	-0.205148
6	Chr06_54877918	54877918	0.00021	0.834875	Combination 2	Joint		-0.0781496	-0.526254	-0.356958
3	Chr03_72905303	72905303	0.000211	0.834875	Combination 2	Joint		0.000461992	0.193405	0.00876038
3	Chr03_57950228	57950228	0.000211	0.834875	Combination 2	Joint		-0.0995354	-0.180515	0.0228663
6	Chr06_54927082	54927082	0.000212	0.704087	Combination 2	2019		-0.173824	-0.554065	-0.305014
6	Chr06_44184860	44184860	0.000213	0.704087	Combination 2	2019		-0.204904	0.0710912	-0.00285277
6	Chr06_50885413	50885413	0.000214	0.834875	Combination 2	Joint		0.18592	0.190635	-0.100202
2	Chr02_2652560	2652560	0.000214	0.828766	Combination 2	2017		-0.140929	-0.186507	0.0130114
8	Chr08_59172339	59172339	0.000214	0.828766	Combination 2	2017		-0.132583	-0.126101	-0.435389
3	Chr03_4347597	4347597	0.000215	0.828766	Combination 2	2017		0.326768	-0.153371	-0.1803
1	Chr01_67077620	67077620	0.000216	0.704087	Combination 2	2019		0.00955321	-0.378142	0.00658878
10	Chr10_8502443	8502443	0.000218	0.704087	Combination 2	2019		-0.199036	-0.0311682	-0.251549
5	Chr05_2092603	2092603	0.000218	0.704087	Combination 2	2019		-0.384747	0.0447923	0.262436
2	Chr02_64146787	64146787	0.000218	0.704087	Combination 2	2019		0.118121	0.382157	0.205107
10	Chr10_527551	527551	0.000218	0.834875	Combination 2	Joint		0.469787	-0.085555	-0.488313
6	Chr06_50230306	50230306	0.000219	0.834875	Combination 2	Joint		0.537334	-0.283373	-0.47566
6	Chr06_50242229	50242229	0.000219	0.834875	Combination 2	Joint		0.537334	-0.283373	-0.47566
6	Chr06_50252200	50252200	0.000219	0.834875	Combination 2	Joint		0.537334	-0.283373	-0.47566
6	Chr06_54927082	54927082	0.000219	0.834875	Combination 2	Joint		-0.204003	-0.609643	-0.239317
7	Chr07_647084	647084	0.000219	0.704087	Combination 2	2019		0.00306419	0.38461	0.146009
2	Chr02_61561598	61561598	0.00022	0.831265	Combination 2	2017		-0.000788518	-0.188882	0.161552
1	Chr01_67077924	67077924	0.00022	0.704087	Combination 2	2019		0.00311875	-0.334388	0.0951861
9	Chr09_1044055	1044055	0.000221	0.704087	Combination 2	2019		-0.0344695	0.167143	-0.181806
1	Chr01_14613932	14613932	0.000221	0.834875	Combination 2	Joint		-0.163688	0.0303082	-0.10673
8	Chr08_53923385	53923385	0.000222	0.831265	Combination 2	2017		-0.18012	-0.0750281	-0.0707628
6	Chr06_50712060	50712060	0.000223	0.834875	Combination 2	Joint		0.0227288	-0.11732	-0.175674
6	Chr06_49228657	49228657	0.000224	0.834875	Combination 2	Joint		-0.110943	0.141195	0.00226665
5	Chr05_64767306	64767306	0.000224	0.709566	Combination 2	2019		-0.0630412	0.167275	0.113106
9	Chr09_53977895	53977895	0.000224	0.831265	Combination 2	2017		-0.00413818	-0.240318	0.0309504
1	Chr01_65866126	65866126	0.000227	0.71038	Combination 2	2019		0.262552	0.534035	-0.358711
10	Chr10_8508138	8508138	0.000228	0.71038	Combination 2	2019		-0.163345	-0.0476154	-0.266532
4	Chr04_66204729	66204729	0.000228	0.831265	Combination 2	2017		-0.0685628	0.115861	0.244028
4	Chr04_5864970	5864970	0.000229	0.834875	Combination 2	Joint		-0.0959223	0.176061	-0.0835769
5	Chr05_71462572	71462572	0.00023	0.712195	Combination 2	2019		0.0541835	-0.0164944	-0.221034
8	Chr08_52360596	52360596	0.00023	0.834875	Combination 2	Joint		-0.0356887	-0.20266	0.394697
1	Chr01_15675861	15675861	0.000231	0.831265	Combination 2	2017		0.0455241	0.0829971	0.29021
1	Chr01_15757383	15757383	0.000231	0.831265	Combination 2	2017		-0.0438169	0.383366	-0.0980325
2	Chr02_70848804	70848804	0.000231	0.831265	Combination 2	2017		0.0278029	-0.00377921	-0.225703
2	Chr02_6749868	6749868	0.000233	0.834875	Combination 2	Joint		-0.0825817	-0.154104	0.208189
2	Chr02_5800624	5800624	0.000234	0.831265	Combination 2	2017		-0.212414	-0.240587	0.206379
10	Chr10_56385820	56385820	0.000234	0.831265	Combination 2	2017		0.279122	0.246904	0.0689805
4	Chr04_50110620	50110620	0.000235	0.834875	Combination 2	Joint		0.141307	0.0816031	-0.20393
10	Chr10_47893674	47893674	0.000235	0.831265	Combination 2	2017		-0.112477	-0.33827	0.155983
3	Chr03_10356674	10356674	0.000236	0.831265	Combination 2	2017		0.196626	-0.0744111	0.056861
1	Chr01_68409015	68409015	0.000238	0.833155	Combination 2	2017		-0.0433804	-0.229922	-0.0931378
3	Chr03_13397247	13397247	0.000241	0.740288	Combination 2	2019		-0.142631	-0.014857	-0.0830565
1	Chr01_67059441	67059441	0.000242	0.740288	Combination 2	2019		0.071169	-0.364779	0.0308488
2	Chr02_73496081	73496081	0.000244	0.848288	Combination 2	2017		-0.216185	-0.191128	-0.195121
9	Chr09_2241698	2241698	0.000244	0.834875	Combination 2	Joint		0.0938209	0.397298	0.0363336
6	Chr06_52022833	52022833	0.000244	0.834875	Combination 2	Joint		0.329909	-0.194768	-0.243596
9	Chr09_8346867	8346867	0.000245	0.7431	Combination 2	2019		-0.305805	-0.056833	-0.0774691
5	Chr05_3127445	3127445	0.000246	0.848288	Combination 2	2017		0.12053	-0.0600658	0.169124
3	Chr03_61841953	61841953	0.000247	0.834875	Combination 2	Joint		-0.026006	-0.699776	-0.00252403
3	Chr03_61851095	61851095	0.000247	0.834875	Combination 2	Joint		-0.026006	-0.699776	-0.00252403
3	Chr03_61855101	61855101	0.000247	0.834875	Combination 2	Joint		-0.026006	-0.699776	-0.00252403
3	Chr03_61865530	61865530	0.000247	0.834875	Combination 2	Joint		-0.026006	-0.699776	-0.00252403
10	Chr10_52824675	52824675	0.000251	0.753514	Combination 2	2019		-0.167734	0.254891	0.232114
10	Chr10_60894339	60894339	0.000251	0.753514	Combination 2	2019		-0.184657	-0.139404	-0.0371527
5	Chr05_2190780	2190780	0.000254	0.755803	Combination 2	2019		0.0393945	0.305671	-0.00548894
1	Chr01_71601316	71601316	0.000256	0.755803	Combination 2	2019		-0.22855	0.0405735	0.154337
4	Chr04_56509161	56509161	0.000256	0.872493	Combination 2	2017		0.193166	-0.220667	0.0572799
1	Chr01_74552215	74552215	0.000257	0.872493	Combination 2	2017		0.142761	0.00400911	-0.158714
3	Chr03_57806905	57806905	0.00026	0.760302	Combination 2	2019		0.0790517	0.122035	-0.230463
1	Chr01_57231344	57231344	0.00026	0.760302	Combination 2	2019		-0.0955048	-0.115834	-0.586113
6	Chr06_50747221	50747221	0.000262	0.834875	Combination 2	Joint		-0.0436145	0.0906288	0.188047
6	Chr06_51398417	51398417	0.000262	0.834875	Combination 2	Joint		0.302886	-0.197945	-0.223748
1	Chr01_59684705	59684705	0.000264	0.834875	Combination 2	Joint		0.249805	0.229853	-0.373912
6	Chr06_60840367	60840367	0.000264	0.767033	Combination 2	2019		-0.237629	-0.0179123	0.0522497
5	Chr05_68046824	68046824	0.000267	0.895705	Combination 2	2017		0.291244	-0.263334	0.17305
6	Chr06_47710320	47710320	0.000268	0.895705	Combination 2	2017		0.404132	-0.160665	-0.133163
2	Chr02_60145247	60145247	0.00027	0.834875	Combination 2	Joint		0.116294	-0.226798	-0.561008
2	Chr02_1986486	1986486	0.000272	0.785027	Combination 2	2019		0.0617945	0.443253	-0.108874
6	Chr06_51419692	51419692	0.000273	0.900266	Combination 2	2017		0.179313	-0.276487	-0.188252
1	Chr01_67274054	67274054	0.000274	0.834875	Combination 2	Joint		-0.132656	0.287471	0.284714
1	Chr01_67135862	67135862	0.000279	0.793857	Combination 2	2019		0.0813998	-0.381027	0.0873784
9	Chr09_1870700	1870700	0.00028	0.793857	Combination 2	2019		0.14364	0.170243	0.0917465
9	Chr09_49060731	49060731	0.000281	0.793857	Combination 2	2019		0.287791	-0.0742092	0.518761
5	Chr05_68786795	68786795	0.000282	0.900266	Combination 2	2017		-0.366667	0.516682	0.0107908
9	Chr09_53985022	53985022	0.000282	0.900266	Combination 2	2017		-0.0268303	-0.256026	0.0438879
4	Chr04_51528173	51528173	0.000283	0.834875	Combination 2	Joint		0.362137	0.204657	-0.124313
1	Chr01_57842671	57842671	0.000284	0.834875	Combination 2	Joint		-0.147954	-0.357353	-0.434982
6	Chr06_49007411	49007411	0.000284	0.834875	Combination 2	Joint		-0.0948823	-0.0657114	0.360622
9	Chr09_57222225	57222225	0.000285	0.900266	Combination 2	2017		0.292149	-0.351004	-0.228346
5	Chr05_68387919	68387919	0.000287	0.900266	Combination 2	2017		0.349571	-0.100415	-0.139412
5	Chr05_2039254	2039254	0.000287	0.900266	Combination 2	2017		-0.098652	0.228666	0.355364
1	Chr01_2819318	2819318	0.000287	0.834875	Combination 2	Joint		-0.0351231	0.345298	0.34779
2	Chr02_66838594	66838594	0.000289	0.900266	Combination 2	2017		-0.161041	-0.162718	0.301766
5	Chr05_4759978	4759978	0.000289	0.812819	Combination 2	2019		-0.22691	-0.180769	-0.182799
3	Chr03_57962281	57962281	0.000289	0.834875	Combination 2	Joint		-0.00736642	-0.215133	0.0226987
6	Chr06_52067222	52067222	0.00029	0.834875	Combination 2	Joint		0.100253	0.132167	-0.166302
9	Chr09_56493480	56493480	0.000291	0.900266	Combination 2	2017		-0.0314234	-0.464431	-0.0163531
1	Chr01_76809795	76809795	0.000291	0.812982	Combination 2	2019		0.365354	0.0462614	-0.172241
6	Chr06_48696830	48696830	0.000292	0.834875	Combination 2	Joint		-0.0178103	0.187428	-0.225881
1	Chr01_67979321	67979321	0.000293	0.900266	Combination 2	2017		-0.179164	-0.0539652	0.209826
1	Chr01_59311013	59311013	0.000293	0.812982	Combination 2	2019		-0.182844	0.00419725	0.142662
3	Chr03_15771463	15771463	0.000293	0.900266	Combination 2	2017		-0.118366	-0.0709159	-0.10365
1	Chr01_59300984	59300984	0.000295	0.81429	Combination 2	2019		-0.170254	-0.0484697	0.152677
3	Chr03_24721308	24721308	0.000295	0.834875	Combination 2	Joint		0.0635027	-0.04335	-0.260931
3	Chr03_24727518	24727518	0.000295	0.834875	Combination 2	Joint		0.0635027	-0.04335	-0.260931
3	Chr03_24736294	24736294	0.000295	0.834875	Combination 2	Joint		0.0635027	-0.04335	-0.260931
3	Chr03_24742565	24742565	0.000295	0.834875	Combination 2	Joint		0.0635027	-0.04335	-0.260931
3	Chr03_5102715	5102715	0.000298	0.900266	Combination 2	2017		0.0091161	-0.415646	-0.00267194
3	Chr03_24752712	24752712	0.000299	0.834875	Combination 2	Joint		0.0599156	-0.0473195	-0.259739
3	Chr03_24760401	24760401	0.000299	0.834875	Combination 2	Joint		0.0599156	-0.0473195	-0.259739
3	Chr03_24768684	24768684	0.000299	0.834875	Combination 2	Joint		0.0599156	-0.0473195	-0.259739
3	Chr03_24777160	24777160	0.000299	0.834875	Combination 2	Joint		0.0599156	-0.0473195	-0.259739
3	Chr03_24801834	24801834	0.000299	0.834875	Combination 2	Joint		0.0599156	-0.0473195	-0.259739
3	Chr03_24818797	24818797	0.000299	0.834875	Combination 2	Joint		0.0599156	-0.0473195	-0.259739
3	Chr03_24826564	24826564	0.000299	0.834875	Combination 2	Joint		0.0599156	-0.0473195	-0.259739
3	Chr03_24832457	24832457	0.000299	0.834875	Combination 2	Joint		0.0599156	-0.0473195	-0.259739
3	Chr03_24845999	24845999	0.000299	0.834875	Combination 2	Joint		0.0599156	-0.0473195	-0.259739
3	Chr03_24873276	24873276	0.000299	0.834875	Combination 2	Joint		0.0599156	-0.0473195	-0.259739
3	Chr03_24887597	24887597	0.000299	0.834875	Combination 2	Joint		0.0599156	-0.0473195	-0.259739
3	Chr03_24904295	24904295	0.000299	0.834875	Combination 2	Joint		0.0599156	-0.0473195	-0.259739
3	Chr03_24913972	24913972	0.000299	0.834875	Combination 2	Joint		0.0599156	-0.0473195	-0.259739
10	Chr10_3004806	3004806	0.000299	0.834875	Combination 2	Joint		0.0842973	-0.0753966	-0.360288
5	Chr05_257246	257246	0.0003	0.900266	Combination 2	2017		0.0955362	0.159179	-0.501581
1	Chr01_74515984	74515984	0.000302	0.900266	Combination 2	2017		-0.101679	0.154937	0.2008
1	Chr01_67276924	67276924	0.000302	0.817728	Combination 2	2019		0.0539656	-0.379535	0.0214712
1	Chr01_59669228	59669228	0.000302	0.834875	Combination 2	Joint		0.202681	0.274357	-0.369363
8	Chr08_53947371	53947371	0.000303	0.900266	Combination 2	2017		-0.217261	-0.0634632	-0.0361929
4	Chr04_56627930	56627930	0.000303	0.900266	Combination 2	2017		0.0760605	-0.145871	0.109641
4	Chr04_56625374	56625374	0.000304	0.900266	Combination 2	2017		0.108907	-0.133504	0.112194
5	Chr05_68539063	68539063	0.000305	0.900266	Combination 2	2017		0.220053	-0.110249	-0.263092
6	Chr06_52674325	52674325	0.000306	0.900266	Combination 2	2017		-0.0877307	0.327043	0.185881
5	Chr05_4727550	4727550	0.000307	0.817728	Combination 2	2019		-0.160902	-0.156621	-0.154994
6	Chr06_49010543	49010543	0.000307	0.817728	Combination 2	2019		-0.0954775	-0.093462	0.334983
4	Chr04_51528173	51528173	0.000308	0.817728	Combination 2	2019		0.394601	0.0511743	-0.160173
4	Chr04_5865765	5865765	0.000308	0.834875	Combination 2	Joint		-0.133127	0.153328	-0.0977675
7	Chr07_6858950	6858950	0.000309	0.834875	Combination 2	Joint		0.292617	0.49381	-0.491894
1	Chr01_79404213	79404213	0.000309	0.817728	Combination 2	2019		0.188337	-0.0704132	-0.135824
3	Chr03_11600066	11600066	0.000309	0.817728	Combination 2	2019		-0.179754	-0.00252185	-0.10005
5	Chr05_68047230	68047230	0.00031	0.907002	Combination 2	2017		0.292777	-0.297293	0.173879
2	Chr02_3182934	3182934	0.000312	0.834875	Combination 2	Joint		-0.0686433	0.0662818	0.332047
6	Chr06_50224893	50224893	0.000312	0.834875	Combination 2	Joint		0.572604	-0.283234	-0.450751
6	Chr06_44243549	44243549	0.000314	0.817728	Combination 2	2019		-0.197463	0.0569717	0.0103643
9	Chr09_8202493	8202493	0.000314	0.817728	Combination 2	2019		-0.315011	-0.00675302	-0.0132611
4	Chr04_66204156	66204156	0.000315	0.909355	Combination 2	2017		-0.118075	0.0992188	0.215979
6	Chr06_51426247	51426247	0.000317	0.909355	Combination 2	2017		0.151641	-0.352227	-0.2269
3	Chr03_12316465	12316465	0.000318	0.817728	Combination 2	2019		0.595443	-0.068711	-0.450103
6	Chr06_51418078	51418078	0.000318	0.909355	Combination 2	2017		0.21928	-0.298278	-0.170641
6	Chr06_54813294	54813294	0.000319	0.817728	Combination 2	2019		-0.168812	-0.432017	-0.352138
1	Chr01_71413718	71413718	0.000319	0.817728	Combination 2	2019		0.307795	0.1491	-0.45731
1	Chr01_76491067	76491067	0.000319	0.909355	Combination 2	2017		-0.209838	-0.29835	0.120526
1	Chr01_79399732	79399732	0.000322	0.817728	Combination 2	2019		0.189746	-0.0716604	-0.142281
4	Chr04_8616122	8616122	0.000322	0.834875	Combination 2	Joint		-0.0178184	-0.144237	-0.151763
2	Chr02_2008658	2008658	0.000326	0.817728	Combination 2	2019		0.0584981	0.457261	-0.0753917
6	Chr06_3040845	3040845	0.000327	0.919719	Combination 2	2017		-0.123497	0.267181	-0.146306
10	Chr10_3000478	3000478	0.000327	0.919719	Combination 2	2017		0.222475	0.035743	-0.32052
8	Chr08_59106262	59106262	0.000328	0.834875	Combination 2	Joint		-0.351244	-0.221177	-0.22379
1	Chr01_57530168	57530168	0.000329	0.817728	Combination 2	2019		0.0324429	-0.0202416	0.307299
3	Chr03_59751844	59751844	0.000331	0.919719	Combination 2	2017		0.176298	-0.211728	-0.15129
5	Chr05_69451736	69451736	0.000333	0.834875	Combination 2	Joint		-0.103269	0.104134	-0.150512
7	Chr07_4388496	4388496	0.000333	0.834875	Combination 2	Joint		0.161823	-0.205577	0.128208
3	Chr03_69688897	69688897	0.000335	0.817728	Combination 2	2019		-0.18372	-0.33288	-0.329611
2	Chr02_3930914	3930914	0.000336	0.919719	Combination 2	2017		0.313119	0.177749	0.183072
5	Chr05_8226058	8226058	0.000338	0.817728	Combination 2	2019		-0.317164	-0.0694235	0.128255
9	Chr09_3160915	3160915	0.000338	0.919719	Combination 2	2017		0.165932	-0.29593	-0.0902023
3	Chr03_15770915	15770915	0.000339	0.919719	Combination 2	2017		-0.155415	-0.049443	-0.0709961
7	Chr07_64256904	64256904	0.00034	0.834875	Combination 2	Joint		-0.0534213	-0.345314	0.121591
6	Chr06_51405882	51405882	0.000341	0.834875	Combination 2	Joint		0.247613	-0.223631	-0.244909
6	Chr06_50198877	50198877	0.000343	0.817728	Combination 2	2019		0.638386	-0.167519	-0.363092
6	Chr06_50216109	50216109	0.000343	0.817728	Combination 2	2019		0.638386	-0.167519	-0.363092
6	Chr06_50265427	50265427	0.000343	0.817728	Combination 2	2019		0.638386	-0.167519	-0.363092
4	Chr04_65828706	65828706	0.000345	0.834875	Combination 2	Joint		0.180786	0.0967376	0.0016648
1	Chr01_60604353	60604353	0.000345	0.834875	Combination 2	Joint		-0.0920567	0.191061	0.337966
8	Chr08_58274862	58274862	0.000346	0.834875	Combination 2	Joint		-0.268723	-0.364437	-0.318038
2	Chr02_7817138	7817138	0.000346	0.834875	Combination 2	Joint		0.040164	0.0127798	-0.207146
1	Chr01_59669228	59669228	0.000347	0.919719	Combination 2	2017		0.217942	0.302687	-0.339258
3	Chr03_73422482	73422482	0.000348	0.834875	Combination 2	Joint		-0.0554418	0.191136	-0.108991
4	Chr04_6866825	6866825	0.000348	0.919719	Combination 2	2017		-0.569472	0.367942	0.112434
3	Chr03_4982421	4982421	0.000349	0.817728	Combination 2	2019		-0.286588	-0.183332	0.276895
8	Chr08_3180737	3180737	0.000349	0.817728	Combination 2	2019		-0.220481	-0.0189196	-0.194137
5	Chr05_71590691	71590691	0.000349	0.834875	Combination 2	Joint		0.11596	-0.430911	0.347331
3	Chr03_56662910	56662910	0.000351	0.817728	Combination 2	2019		0.0400468	-0.00519685	0.294238
3	Chr03_61796235	61796235	0.000351	0.834875	Combination 2	Joint		0.00446592	-0.700865	-0.0810968
4	Chr04_59686976	59686976	0.000352	0.919719	Combination 2	2017		0.77852	0.0911638	-0.479892
10	Chr10_17517719	17517719	0.000352	0.834875	Combination 2	Joint		-0.0502289	0.0147957	-0.196475
2	Chr02_7820913	7820913	0.000352	0.834875	Combination 2	Joint		0.0604222	0.00489753	0.455569
8	Chr08_882478	882478	0.000353	0.919719	Combination 2	2017		-0.162526	-0.20851	0.497597
10	Chr10_8535591	8535591	0.000354	0.817728	Combination 2	2019		-0.153611	-0.0582947	-0.271769
6	Chr06_456341	456341	0.000354	0.817728	Combination 2	2019		0.324003	-0.388948	0.304358
4	Chr04_55987467	55987467	0.000356	0.919719	Combination 2	2017		-0.0993588	-0.155799	-0.139816
1	Chr01_72680047	72680047	0.000357	0.817728	Combination 2	2019		0.706175	0.0100343	-0.519876
10	Chr10_2997490	2997490	0.000357	0.834875	Combination 2	Joint		0.134177	-0.0268489	-0.368054
3	Chr03_11607451	11607451	0.000358	0.919719	Combination 2	2017		-0.229554	-0.165672	0.0762289
6	Chr06_53604603	53604603	0.000359	0.817728	Combination 2	2019		-0.190192	-0.574291	-0.224027
8	Chr08_53877984	53877984	0.00036	0.834875	Combination 2	Joint		-0.157204	-0.138495	-0.0183791
9	Chr09_537910	537910	0.000361	0.834875	Combination 2	Joint		0.0695644	-0.125402	0.161282
1	Chr01_69071021	69071021	0.000361	0.834875	Combination 2	Joint		0.41745	0.372229	0.0679
1	Chr01_5956385	5956385	0.000361	0.834875	Combination 2	Joint		-0.192308	-0.158795	0.198527
7	Chr07_39193738	39193738	0.000363	0.834875	Combination 2	Joint		-0.183894	-0.00791874	0.280469
2	Chr02_5814051	5814051	0.000363	0.919719	Combination 2	2017		-0.178361	-0.174081	0.0260948
10	Chr10_52827234	52827234	0.000363	0.817728	Combination 2	2019		-0.179864	0.244845	0.223776
2	Chr02_1206510	1206510	0.000364	0.817728	Combination 2	2019		0.084573	0.345302	0.549845
10	Chr10_47780427	47780427	0.000364	0.919719	Combination 2	2017		-0.149745	-0.329543	0.151844
1	Chr01_67043549	67043549	0.000368	0.817728	Combination 2	2019		0.0211366	-0.376972	-0.00575044
3	Chr03_72900831	72900831	0.000368	0.834875	Combination 2	Joint		0.0490887	0.192941	0.0412442
6	Chr06_50746434	50746434	0.000369	0.817728	Combination 2	2019		0.223607	0.226113	-0.249818
4	Chr04_9435446	9435446	0.00037	0.834875	Combination 2	Joint		-0.0602079	-0.0483069	-0.173872
2	Chr02_63156327	63156327	0.00037	0.817728	Combination 2	2019		0.0122153	0.202715	0.312029
10	Chr10_3001265	3001265	0.000371	0.834875	Combination 2	Joint		-0.0844653	-0.0441238	0.190274
6	Chr06_54774353	54774353	0.000371	0.817728	Combination 2	2019		-0.0555445	-0.504873	-0.262397
3	Chr03_4836191	4836191	0.000372	0.817728	Combination 2	2019		-0.142226	0.280623	0.0115558
5	Chr05_68545217	68545217	0.000372	0.919719	Combination 2	2017		0.24586	-0.0659964	-0.279085
5	Chr05_68603155	68603155	0.000373	0.919719	Combination 2	2017		0.36157	-0.0344524	-0.258787
4	Chr04_66191623	66191623	0.000375	0.919719	Combination 2	2017		-0.100338	0.117858	0.296677
6	Chr06_50709247	50709247	0.000375	0.834875	Combination 2	Joint		0.0378561	-0.126911	-0.167228
4	Chr04_1930235	1930235	0.000376	0.817728	Combination 2	2019		-0.035466	-0.130654	-0.227046
9	Chr09_6662835	6662835	0.000376	0.919719	Combination 2	2017		0.192622	-0.0463804	-0.0541847
7	Chr07_657171	657171	0.000378	0.817728	Combination 2	2019		-0.0118768	0.375877	0.143277
1	Chr01_76704821	76704821	0.000379	0.817728	Combination 2	2019		0.203564	0.0900359	-0.15594
1	Chr01_2829564	2829564	0.000379	0.834875	Combination 2	Joint		0.039273	0.391295	0.301216
1	Chr01_2839023	2839023	0.000379	0.834875	Combination 2	Joint		0.039273	0.391295	0.301216
3	Chr03_5111462	5111462	0.00038	0.919719	Combination 2	2017		0.0926452	-0.458082	-0.0891171
4	Chr04_6473650	6473650	0.000382	0.834875	Combination 2	Joint		-0.396913	0.292268	0.314599
6	Chr06_54906745	54906745	0.000384	0.834875	Combination 2	Joint		-0.116644	-0.359144	-0.130247
6	Chr06_49499247	49499247	0.000385	0.834875	Combination 2	Joint		-0.0750958	0.295316	-0.291441
2	Chr02_7820913	7820913	0.000385	0.919719	Combination 2	2017		0.0280421	0.0744901	0.486251
5	Chr05_61415595	61415595	0.000385	0.834875	Combination 2	Joint		0.089883	0.154743	0.0369232
6	Chr06_49678588	49678588	0.000386	0.817728	Combination 2	2019		-0.0715974	-0.0498396	0.251044
6	Chr06_50555731	50555731	0.000386	0.919719	Combination 2	2017		-0.157936	-0.26316	0.373588
5	Chr05_70333758	70333758	0.000386	0.834875	Combination 2	Joint		0.136688	0.125108	0.013723
2	Chr02_1985952	1985952	0.000386	0.919719	Combination 2	2017		0.0757179	0.410469	-0.099237
5	Chr05_68549279	68549279	0.000387	0.919719	Combination 2	2017		0.238313	-0.0678659	-0.283488
2	Chr02_62382701	62382701	0.000387	0.817728	Combination 2	2019		-0.022999	-0.0710319	-0.270523
8	Chr08_53945252	53945252	0.000388	0.834875	Combination 2	Joint		-0.190752	-0.0834962	0.00689839
9	Chr09_53985827	53985827	0.000388	0.919719	Combination 2	2017		0.0141954	0.202936	0.0264861
10	Chr10_58707887	58707887	0.000389	0.834875	Combination 2	Joint		-0.234012	-0.350526	-0.193164
7	Chr07_63694868	63694868	0.00039	0.834875	Combination 2	Joint		0.0457295	-0.371884	0.163337
1	Chr01_63170654	63170654	0.000391	0.834875	Combination 2	Joint		0.128942	-0.143217	0.0501858
6	Chr06_51769525	51769525	0.000392	0.834875	Combination 2	Joint		0.30923	-0.200778	-0.0761815
9	Chr09_2763518	2763518	0.000394	0.919719	Combination 2	2017		0.25041	-0.261118	-0.234564
3	Chr03_4970414	4970414	0.000395	0.817728	Combination 2	2019		-0.292147	-0.16104	0.279749
1	Chr01_60625603	60625603	0.000396	0.834875	Combination 2	Joint		-0.110386	0.175679	0.3505
1	Chr01_60644394	60644394	0.000397	0.834875	Combination 2	Joint		-0.18978	0.0473897	0.235518
3	Chr03_24721308	24721308	0.000397	0.817728	Combination 2	2019		0.0402359	-0.0311746	-0.259494
3	Chr03_24727518	24727518	0.000397	0.817728	Combination 2	2019		0.0402359	-0.0311746	-0.259494
3	Chr03_24736294	24736294	0.000397	0.817728	Combination 2	2019		0.0402359	-0.0311746	-0.259494
3	Chr03_24741419	24741419	0.000397	0.817728	Combination 2	2019		0.0402359	-0.0311746	-0.259494
4	Chr04_58191296	58191296	0.000399	0.919719	Combination 2	2017		0.0762658	-0.266504	0.205566
3	Chr03_25801559	25801559	0.0004	0.834875	Combination 2	Joint		0.0804958	-0.0703027	-0.285358
1	Chr01_59321353	59321353	0.000402	0.817728	Combination 2	2019		-0.156417	0.00320329	0.136169
5	Chr05_61368508	61368508	0.000403	0.817728	Combination 2	2019		0.123867	0.14778	0.0248236
6	Chr06_50781285	50781285	0.000405	0.834875	Combination 2	Joint		-0.0652444	0.0841809	0.186889
1	Chr01_58518213	58518213	0.000405	0.834875	Combination 2	Joint		-0.0947993	-0.187026	-0.268178
1	Chr01_58523606	58523606	0.000405	0.834875	Combination 2	Joint		-0.0947993	-0.187026	-0.268178
1	Chr01_79387374	79387374	0.000407	0.834875	Combination 2	Joint		0.233127	-0.0646742	-0.216357
2	Chr02_64435194	64435194	0.000407	0.834875	Combination 2	Joint		0.167163	-0.107267	-0.0710737
6	Chr06_54385789	54385789	0.000407	0.834875	Combination 2	Joint		0.349965	-0.0261685	0.334126
5	Chr05_68387581	68387581	0.000407	0.919719	Combination 2	2017		0.311113	-0.0958869	-0.11006
10	Chr10_58758408	58758408	0.000408	0.834875	Combination 2	Joint		-0.0799176	-0.339695	-0.205397
6	Chr06_2443481	2443481	0.000408	0.919719	Combination 2	2017		0.00434251	0.265489	0.228129
6	Chr06_50788978	50788978	0.000409	0.834875	Combination 2	Joint		-0.0251897	0.175483	0.112021
5	Chr05_69127725	69127725	0.00041	0.817728	Combination 2	2019		0.193547	0.424274	0.299718
9	Chr09_57233271	57233271	0.000411	0.919719	Combination 2	2017		0.172364	-0.235667	-0.169511
6	Chr06_51572821	51572821	0.000412	0.919719	Combination 2	2017		0.21612	-0.126585	-0.159508
10	Chr10_4233660	4233660	0.000412	0.817728	Combination 2	2019		0.237746	0.103782	-0.28074
3	Chr03_69518588	69518588	0.000413	0.834875	Combination 2	Joint		0.336256	-0.308583	-0.204174
3	Chr03_72318406	72318406	0.000413	0.817728	Combination 2	2019		-0.366553	-0.111323	-0.270665
6	Chr06_55420722	55420722	0.000413	0.834875	Combination 2	Joint		0.00561803	-0.000205998	-0.403477
7	Chr07_1463461	1463461	0.000413	0.817728	Combination 2	2019		-0.134738	0.249546	0.224081
2	Chr02_71161213	71161213	0.000415	0.919719	Combination 2	2017		0.0580133	-0.00510769	-0.503225
8	Chr08_2857325	2857325	0.000415	0.834875	Combination 2	Joint		0.101111	0.124524	-0.331607
4	Chr04_7400710	7400710	0.000415	0.817728	Combination 2	2019		0.124781	0.0781188	-0.167333
3	Chr03_6106667	6106667	0.000416	0.834875	Combination 2	Joint		0.173523	0.546473	-0.0400366
1	Chr01_15000012	15000012	0.000417	0.834875	Combination 2	Joint		0.223454	-0.163735	0.378481
1	Chr01_2362406	2362406	0.000417	0.834875	Combination 2	Joint		-0.214148	-0.383408	0.305194
1	Chr01_67239781	67239781	0.000419	0.919719	Combination 2	2017		-0.201437	0.0776759	-0.120961
6	Chr06_50816771	50816771	0.00042	0.919719	Combination 2	2017		0.152594	0.14502	-0.153674
7	Chr07_764780	764780	0.000421	0.817728	Combination 2	2019		0.120657	0.305481	0.085694
7	Chr07_767279	767279	0.000421	0.817728	Combination 2	2019		0.120657	0.305481	0.085694
6	Chr06_55553041	55553041	0.000422	0.834875	Combination 2	Joint		-0.215064	-0.1472	0.0423578
1	Chr01_76481722	76481722	0.000423	0.817728	Combination 2	2019		-0.0244489	-0.138383	0.172036
2	Chr02_56590362	56590362	0.000423	0.817728	Combination 2	2019		-0.224072	0.17128	-0.201904
5	Chr05_68786795	68786795	0.000424	0.834875	Combination 2	Joint		-0.328607	0.503222	0.148234
6	Chr06_48687278	48687278	0.000424	0.834875	Combination 2	Joint		0.00666624	0.212857	-0.196332
6	Chr06_54817242	54817242	0.000425	0.817728	Combination 2	2019		-0.160708	-0.540598	-0.290942
6	Chr06_54822826	54822826	0.000425	0.817728	Combination 2	2019		-0.160708	-0.540598	-0.290942
6	Chr06_1898639	1898639	0.000426	0.919719	Combination 2	2017		0.0775321	0.150852	0.134108
3	Chr03_73584275	73584275	0.000427	0.817728	Combination 2	2019		-0.153132	0.253057	-0.245748
1	Chr01_2838895	2838895	0.000427	0.834875	Combination 2	Joint		0.0541385	0.435476	0.289194
5	Chr05_61368508	61368508	0.000429	0.834875	Combination 2	Joint		0.111624	0.155778	0.0153051
4	Chr04_67690753	67690753	0.000429	0.834875	Combination 2	Joint		-0.272798	-0.376206	-0.297809
2	Chr02_3937739	3937739	0.00043	0.919719	Combination 2	2017		0.293657	0.198631	0.0584166
6	Chr06_52269724	52269724	0.00043	0.834875	Combination 2	Joint		-0.0221299	-0.181139	-0.130993
6	Chr06_44217321	44217321	0.000431	0.817728	Combination 2	2019		-0.197476	0.0689987	0.0209912
1	Chr01_78282853	78282853	0.000432	0.817728	Combination 2	2019		0.359846	-0.0487399	-0.164965
1	Chr01_15726812	15726812	0.000433	0.834875	Combination 2	Joint		0.00780957	0.485103	0.000775528
5	Chr05_2146713	2146713	0.000434	0.817728	Combination 2	2019		0.00848046	0.319516	0.0124808
8	Chr08_54801677	54801677	0.000435	0.919719	Combination 2	2017		-0.0226599	0.157259	0.232599
5	Chr05_7743227	7743227	0.000435	0.919719	Combination 2	2017		-0.421491	-0.0572465	-0.325605
5	Chr05_4377311	4377311	0.000438	0.919719	Combination 2	2017		-0.193446	0.0128065	0.125662
5	Chr05_2069673	2069673	0.000439	0.919719	Combination 2	2017		0.278883	-0.189976	-0.128474
5	Chr05_2161709	2161709	0.000441	0.817728	Combination 2	2019		0.0595135	0.318196	0.0380033
7	Chr07_3491685	3491685	0.000441	0.919719	Combination 2	2017		0.131498	0.0524978	0.0813993
8	Chr08_6244047	6244047	0.000441	0.834875	Combination 2	Joint		-0.253805	-0.201733	-0.0417044
3	Chr03_73438618	73438618	0.000442	0.834875	Combination 2	Joint		-0.18831	0.0507434	-0.0319404
2	Chr02_73506817	73506817	0.000442	0.919719	Combination 2	2017		-0.164073	-0.16871	-0.224164
5	Chr05_5306180	5306180	0.000443	0.919719	Combination 2	2017		-0.0199309	-0.178587	0.0484152
4	Chr04_63402987	63402987	0.000443	0.834875	Combination 2	Joint		0.278204	-0.104228	-0.344413
3	Chr03_25664996	25664996	0.000444	0.834875	Combination 2	Joint		0.162729	-0.0863052	-0.308897
4	Chr04_5739250	5739250	0.000447	0.834875	Combination 2	Joint		-0.144077	0.0717053	-0.0877028
7	Chr07_2839721	2839721	0.000448	0.834875	Combination 2	Joint		0.281356	-0.238196	0.24489
8	Chr08_1099294	1099294	0.000449	0.834875	Combination 2	Joint		0.0544128	0.0156731	-0.218924
7	Chr07_2455930	2455930	0.00045	0.834875	Combination 2	Joint		-0.00833579	-0.116581	0.118244
2	Chr02_60591092	60591092	0.000452	0.919719	Combination 2	2017		0.462345	-0.100895	-0.658304
3	Chr03_10334803	10334803	0.000454	0.919719	Combination 2	2017		0.286425	0.206455	0.246102
3	Chr03_10342191	10342191	0.000454	0.919719	Combination 2	2017		0.286425	0.206455	0.246102
3	Chr03_10343692	10343692	0.000454	0.919719	Combination 2	2017		0.286425	0.206455	0.246102
9	Chr09_2107021	2107021	0.000455	0.919719	Combination 2	2017		0.111788	0.0990816	0.266054
9	Chr09_53961014	53961014	0.000456	0.919719	Combination 2	2017		-0.0462931	-0.187613	0.0486689
3	Chr03_11607451	11607451	0.000456	0.834875	Combination 2	Joint		-0.226938	-0.13555	-0.00188631
2	Chr02_7820935	7820935	0.000457	0.919719	Combination 2	2017		0.109454	0.118484	0.418847
4	Chr04_58194249	58194249	0.000457	0.919719	Combination 2	2017		0.025001	-0.256142	0.29906
9	Chr09_56220551	56220551	0.000459	0.919719	Combination 2	2017		-0.176973	0.116184	0.0659223
5	Chr05_71644981	71644981	0.00046	0.919719	Combination 2	2017		0.184603	-0.13147	-0.0159643
7	Chr07_64907757	64907757	0.000466	0.919719	Combination 2	2017		0.51563	0.0151497	-0.287061
7	Chr07_64923845	64923845	0.000466	0.919719	Combination 2	2017		0.51563	0.0151497	-0.287061
8	Chr08_55023348	55023348	0.000466	0.919719	Combination 2	2017		0.28098	0.066103	-0.39695
2	Chr02_5814472	5814472	0.000468	0.919719	Combination 2	2017		-0.23681	-0.166764	0.0409702
4	Chr04_66282977	66282977	0.000469	0.919719	Combination 2	2017		-0.000318943	0.10884	0.20359
2	Chr02_64416421	64416421	0.000477	0.919719	Combination 2	2017		0.313587	-0.135589	-0.222772
4	Chr04_8438245	8438245	0.000479	0.919719	Combination 2	2017		0.125313	-0.0987089	0.0595998
2	Chr02_61586060	61586060	0.000479	0.919719	Combination 2	2017		-0.0459663	0.153634	-0.17507
2	Chr02_3928007	3928007	0.00048	0.919719	Combination 2	2017		0.353001	0.141264	0.15747
8	Chr08_1951056	1951056	0.000481	0.919719	Combination 2	2017		-0.0795303	-0.294483	0.268867
10	Chr10_56386480	56386480	0.000483	0.919719	Combination 2	2017		0.242794	0.245409	0.0763549
7	Chr07_59667096	59667096	0.000487	0.919719	Combination 2	2017		0.0124653	0.265287	-0.0920884
1	Chr01_78679975	78679975	0.000494	0.919719	Combination 2	2017		0.105029	0.193581	0.188743
6	Chr06_60443462	60443462	0.000502	0.919719	Combination 2	2017		-0.133165	-0.00256499	-0.115395
2	Chr02_1986486	1986486	2.58e-07	0.0582913	Combination 3	Joint		-0.0126182	0.627406	-0.0518292
2	Chr02_2008658	2008658	2.58e-07	0.0582913	Combination 3	Joint		-0.0126182	0.627406	-0.0518292
9	Chr09_53947871	53947871	4.34e-07	0.120438	Combination 3	2017		-0.135964	-0.237039	0.0553313
2	Chr02_768017	768017	5.38e-07	0.120438	Combination 3	2017		-0.109584	-0.195039	-0.122149
2	Chr02_1985952	1985952	1.05e-06	0.150244	Combination 3	Joint		0.074892	0.530933	-0.0399614
6	Chr06_51380710	51380710	1.14e-06	0.129785	Combination 3	2017		-0.133349	-0.282268	-0.0653683
1	Chr01_76723793	76723793	1.16e-06	0.129785	Combination 3	2017		0.294323	0.0560019	-0.220698
1	Chr01_76704821	76704821	1.46e-06	0.130753	Combination 3	2017		0.298604	0.0456101	-0.203477
1	Chr01_76712962	76712962	1.65e-06	0.150244	Combination 3	Joint		0.302763	0.0646257	-0.162697
1	Chr01_76704821	76704821	1.66e-06	0.150244	Combination 3	Joint		0.304684	0.0557934	-0.168746
5	Chr05_2193436	2193436	2.01e-06	0.545099	Combination 3	2019		0.104567	0.379553	0.0552742
5	Chr05_2190307	2190307	3.97e-06	0.545099	Combination 3	2019		0.104368	0.3403	0.0464434
5	Chr05_2198695	2198695	6.27e-06	0.545099	Combination 3	2019		0.063491	0.366786	0.0512654
1	Chr01_76723793	76723793	6.49e-06	0.420792	Combination 3	Joint		0.29343	0.0610159	-0.159711
6	Chr06_60418721	60418721	8.25e-06	0.420792	Combination 3	Joint		-0.123141	0.805172	0.172627
5	Chr05_2183833	2183833	8.63e-06	0.545099	Combination 3	2019		0.106603	0.346251	0.0567402
1	Chr01_76796244	76796244	9.21e-06	0.420792	Combination 3	Joint		-0.499684	-0.0963459	0.218461
1	Chr01_76787069	76787069	9.75e-06	0.420792	Combination 3	Joint		-0.516029	-0.0587859	0.173839
5	Chr05_2185989	2185989	9.97e-06	0.545099	Combination 3	2019		0.119155	0.347185	0.0344235
6	Chr06_51400329	51400329	1.01e-05	0.456421	Combination 3	2017		0.0530665	-0.375262	-0.24703
6	Chr06_3003535	3003535	1.04e-05	0.456421	Combination 3	2017		0.00532499	0.202972	-0.0664031
6	Chr06_3007720	3007720	1.06e-05	0.456421	Combination 3	2017		-0.054018	0.211539	-0.0763822
10	Chr10_1220765	1220765	1.09e-05	0.420792	Combination 3	Joint		0.126768	0.0534336	-0.220699
2	Chr02_1206510	1206510	1.09e-05	0.420792	Combination 3	Joint		0.28218	0.309345	0.549925
4	Chr04_49814595	49814595	1.25e-05	0.545099	Combination 3	2019		0.456342	-0.0848863	-0.0813508
5	Chr05_2216778	2216778	1.29e-05	0.545099	Combination 3	2019		0.0770454	0.359593	0.0562273
1	Chr01_76778443	76778443	1.3e-05	0.420792	Combination 3	Joint		-0.509806	-0.0317275	0.165287
1	Chr01_76780610	76780610	1.3e-05	0.420792	Combination 3	Joint		-0.509806	-0.0317275	0.165287
6	Chr06_50734297	50734297	1.3e-05	0.420792	Combination 3	Joint		-0.0899701	-0.204216	-0.0783796
8	Chr08_32592222	32592222	1.5e-05	0.456421	Combination 3	2017		-0.246896	0.101078	-0.0949177
1	Chr01_76758760	76758760	1.51e-05	0.436378	Combination 3	Joint		-0.472808	0.0179776	0.167262
3	Chr03_72437862	72437862	1.55e-05	0.436378	Combination 3	Joint		0.179205	0.0680732	0.162272
7	Chr07_982816	982816	1.55e-05	0.545099	Combination 3	2019		-0.115136	0.140934	0.364801
6	Chr06_51405882	51405882	1.58e-05	0.456421	Combination 3	2017		0.0873697	-0.372428	-0.258846
6	Chr06_54921589	54921589	1.64e-05	0.545099	Combination 3	2019		-0.194422	-0.56978	-0.341341
4	Chr04_5750815	5750815	1.64e-05	0.436378	Combination 3	Joint		-0.109442	0.0947186	-0.126813
1	Chr01_76732554	76732554	1.65e-05	0.545099	Combination 3	2019		0.218185	0.118375	-0.134937
3	Chr03_5111286	5111286	1.65e-05	0.456421	Combination 3	2017		0.0701434	-0.436297	-0.0156651
1	Chr01_76704821	76704821	1.7e-05	0.545099	Combination 3	2019		0.265817	0.0845655	-0.167359
8	Chr08_32696795	32696795	1.71e-05	0.456421	Combination 3	2017		-0.246539	0.0944307	-0.0973771
8	Chr08_32712897	32712897	1.71e-05	0.456421	Combination 3	2017		-0.246539	0.0944307	-0.0973771
8	Chr08_32753016	32753016	1.71e-05	0.456421	Combination 3	2017		-0.246539	0.0944307	-0.0973771
8	Chr08_32773718	32773718	1.71e-05	0.456421	Combination 3	2017		-0.246539	0.0944307	-0.0973771
8	Chr08_32795576	32795576	1.71e-05	0.456421	Combination 3	2017		-0.246539	0.0944307	-0.0973771
1	Chr01_76729903	76729903	1.79e-05	0.545099	Combination 3	2019		-0.206257	-0.0145711	0.160005
10	Chr10_8456788	8456788	1.8e-05	0.545099	Combination 3	2019		-0.187622	-0.0593032	-0.297522
1	Chr01_76796244	76796244	1.83e-05	0.456421	Combination 3	2017		-0.479919	-0.118514	0.266432
1	Chr01_57842671	57842671	1.85e-05	0.545099	Combination 3	2019		-0.0598053	-0.233565	-0.645337
3	Chr03_72905303	72905303	1.87e-05	0.456421	Combination 3	2017		-0.0744787	0.199689	0.0322136
4	Chr04_49839550	49839550	1.92e-05	0.545099	Combination 3	2019		0.363552	-0.0927588	-0.110294
10	Chr10_8438041	8438041	1.94e-05	0.545099	Combination 3	2019		-0.19614	-0.0573781	-0.298493
1	Chr01_76787069	76787069	2e-05	0.456421	Combination 3	2017		-0.495471	-0.133812	0.218346
9	Chr09_2420526	2420526	2.01e-05	0.505553	Combination 3	Joint		0.18819	0.0929891	0.233352
7	Chr07_59505372	59505372	2.04e-05	0.456421	Combination 3	2017		-0.079949	0.276705	0.128146
4	Chr04_63402987	63402987	2.27e-05	0.483493	Combination 3	2017		0.238226	-0.256064	-0.368906
1	Chr01_76757431	76757431	2.32e-05	0.526187	Combination 3	Joint		-0.505792	-0.0485488	0.186455
9	Chr09_57576546	57576546	2.33e-05	0.526187	Combination 3	Joint		0.611569	0.0915502	-0.0311571
8	Chr08_2857325	2857325	2.33e-05	0.558	Combination 3	2019		0.153707	0.17601	-0.371611
5	Chr05_3978260	3978260	2.36e-05	0.558	Combination 3	2019		0.36395	0.211072	-0.383741
5	Chr05_3983778	3983778	2.36e-05	0.558	Combination 3	2019		0.36395	0.211072	-0.383741
6	Chr06_54927082	54927082	2.46e-05	0.529791	Combination 3	Joint		-0.261054	-0.645557	-0.268955
10	Chr10_51342848	51342848	2.48e-05	0.558	Combination 3	2019		-0.0127639	-0.0362024	-0.265006
1	Chr01_76778443	76778443	2.53e-05	0.492268	Combination 3	2017		-0.495207	-0.110125	0.205054
1	Chr01_76780610	76780610	2.53e-05	0.492268	Combination 3	2017		-0.495207	-0.110125	0.205054
2	Chr02_1081571	1081571	2.69e-05	0.498634	Combination 3	2017		-0.074187	-0.246313	-0.245601
2	Chr02_4341681	4341681	2.84e-05	0.498634	Combination 3	2017		0.156471	0.15487	-0.131642
7	Chr07_784053	784053	2.87e-05	0.570422	Combination 3	2019		0.092656	0.355695	0.133702
2	Chr02_6802269	6802269	2.9e-05	0.498634	Combination 3	2017		-0.0158664	-0.165919	-0.296353
1	Chr01_11363104	11363104	2.9e-05	0.570422	Combination 3	2019		0.34834	0.244402	-0.777292
4	Chr04_49833005	49833005	2.92e-05	0.570422	Combination 3	2019		0.502957	-0.146846	-0.138181
6	Chr06_54904900	54904900	3.08e-05	0.626097	Combination 3	Joint		-0.230371	-0.629479	-0.308322
4	Chr04_7400710	7400710	3.14e-05	0.573559	Combination 3	2019		0.155665	0.0814886	-0.190865
3	Chr03_72445247	72445247	3.34e-05	0.626097	Combination 3	Joint		0.175005	0.0778728	0.157184
1	Chr01_76712413	76712413	3.34e-05	0.626097	Combination 3	Joint		0.255967	0.0425216	-0.111498
3	Chr03_5491390	5491390	3.4e-05	0.562702	Combination 3	2017		0.0227849	0.0126365	0.301148
1	Chr01_76757431	76757431	3.59e-05	0.573488	Combination 3	2017		-0.490027	-0.100468	0.244653
2	Chr02_768017	768017	3.75e-05	0.626097	Combination 3	Joint		-0.105037	-0.148694	-0.108738
5	Chr05_2286371	2286371	3.77e-05	0.573559	Combination 3	2019		0.00546185	0.244951	0.113556
2	Chr02_76419286	76419286	3.79e-05	0.626097	Combination 3	Joint		-0.155268	-0.283638	0.0413292
1	Chr01_76784753	76784753	3.8e-05	0.626097	Combination 3	Joint		-0.548396	-0.0714847	0.214251
9	Chr09_57581861	57581861	3.9e-05	0.626097	Combination 3	Joint		0.552963	0.0779104	0.00181585
3	Chr03_10467648	10467648	4.02e-05	0.626097	Combination 3	Joint		0.301777	-0.270541	-0.111228
10	Chr10_8391272	8391272	4.26e-05	0.573559	Combination 3	2019		-0.187821	-0.0462755	-0.287823
10	Chr10_8487694	8487694	4.38e-05	0.573559	Combination 3	2019		-0.186564	-0.0596601	-0.292635
9	Chr09_2763637	2763637	4.4e-05	0.649595	Combination 3	2017		0.386566	-0.290613	-0.185435
5	Chr05_68553762	68553762	4.45e-05	0.649595	Combination 3	2017		0.257555	-0.0619056	-0.263951
1	Chr01_76784753	76784753	4.5e-05	0.649595	Combination 3	2017		-0.537399	-0.128096	0.276156
1	Chr01_19982646	19982646	4.53e-05	0.573559	Combination 3	2019		-0.256009	-0.0349808	-0.170237
1	Chr01_57818045	57818045	4.55e-05	0.573559	Combination 3	2019		-0.103061	-0.258514	-0.689625
1	Chr01_57829699	57829699	4.55e-05	0.573559	Combination 3	2019		-0.103061	-0.258514	-0.689625
1	Chr01_57840536	57840536	4.55e-05	0.573559	Combination 3	2019		-0.103061	-0.258514	-0.689625
1	Chr01_57846754	57846754	4.55e-05	0.573559	Combination 3	2019		-0.103061	-0.258514	-0.689625
1	Chr01_57852022	57852022	4.55e-05	0.573559	Combination 3	2019		-0.103061	-0.258514	-0.689625
1	Chr01_57856921	57856921	4.55e-05	0.573559	Combination 3	2019		-0.103061	-0.258514	-0.689625
3	Chr03_4865959	4865959	4.7e-05	0.573559	Combination 3	2019		-0.212197	0.293111	0.00613929
1	Chr01_67276227	67276227	4.74e-05	0.573559	Combination 3	2019		-0.125204	0.169052	0.010598
10	Chr10_1255991	1255991	4.9e-05	0.723113	Combination 3	Joint		0.130927	-0.00133757	-0.286899
8	Chr08_58873609	58873609	5.02e-05	0.675785	Combination 3	2017		0.0953601	-0.163456	0.0119795
3	Chr03_4725837	4725837	5.07e-05	0.573559	Combination 3	2019		-0.159899	0.282909	-0.0824112
5	Chr05_2190780	2190780	5.3e-05	0.573559	Combination 3	2019		0.124689	0.316751	0.0102291
3	Chr03_72886169	72886169	5.34e-05	0.573559	Combination 3	2019		0.428988	0.611595	-0.619273
1	Chr01_57231344	57231344	5.42e-05	0.573559	Combination 3	2019		-0.175771	-0.0860219	-0.608465
2	Chr02_1986486	1986486	5.49e-05	0.675785	Combination 3	2017		-0.00468811	0.503544	-0.0733833
2	Chr02_2008658	2008658	5.49e-05	0.675785	Combination 3	2017		-0.00468811	0.503544	-0.0733833
6	Chr06_54877918	54877918	5.49e-05	0.723113	Combination 3	Joint		-0.13582	-0.571833	-0.30643
10	Chr10_1256578	1256578	5.63e-05	0.573559	Combination 3	2019		-0.326169	-0.0311093	-0.0626521
3	Chr03_71098275	71098275	5.69e-05	0.675785	Combination 3	2017		0.215104	0.23216	-0.00755039
9	Chr09_1934871	1934871	5.7e-05	0.723113	Combination 3	Joint		-0.335229	-0.457744	-0.274503
6	Chr06_52067222	52067222	5.7e-05	0.675785	Combination 3	2017		0.104224	0.160136	-0.177264
9	Chr09_49653473	49653473	5.72e-05	0.723113	Combination 3	Joint		-0.287477	-0.416285	0.256285
9	Chr09_2763518	2763518	5.73e-05	0.675785	Combination 3	2017		0.333906	-0.251925	-0.214462
6	Chr06_50604445	50604445	5.74e-05	0.675785	Combination 3	2017		0.0028141	-0.25952	-0.149019
5	Chr05_2150593	2150593	5.84e-05	0.573559	Combination 3	2019		0.0830389	0.344575	0.06874
3	Chr03_72383973	72383973	5.91e-05	0.723113	Combination 3	Joint		0.224524	-0.0465335	0.0785214
3	Chr03_57989428	57989428	5.94e-05	0.573559	Combination 3	2019		-0.0168041	0.199236	-0.0561514
1	Chr01_76712413	76712413	5.96e-05	0.680675	Combination 3	2017		0.246191	0.0192523	-0.143503
6	Chr06_50746434	50746434	6.03e-05	0.573559	Combination 3	2019		0.276829	0.245876	-0.261699
2	Chr02_1206510	1206510	6.05e-05	0.573559	Combination 3	2019		0.198867	0.349351	0.575168
5	Chr05_364933	364933	6.09e-05	0.723113	Combination 3	Joint		0.228416	0.122869	-0.582217
5	Chr05_3941937	3941937	6.1e-05	0.723113	Combination 3	Joint		0.294649	0.157344	-0.412034
2	Chr02_1081571	1081571	6.16e-05	0.723113	Combination 3	Joint		-0.0253009	-0.207683	-0.269562
9	Chr09_58636563	58636563	6.39e-05	0.723113	Combination 3	Joint		0.0649662	0.481011	0.1965
5	Chr05_8724786	8724786	6.41e-05	0.573559	Combination 3	2019		-0.05717	0.281649	0.139265
1	Chr01_76712413	76712413	6.43e-05	0.573559	Combination 3	2019		0.233403	0.0865057	-0.120398
3	Chr03_3677930	3677930	6.47e-05	0.573559	Combination 3	2019		-0.24889	-0.278023	-0.37539
7	Chr07_54168361	54168361	6.49e-05	0.573559	Combination 3	2019		-0.0162207	0.258029	0.158074
5	Chr05_2039254	2039254	6.5e-05	0.680675	Combination 3	2017		-0.228882	0.202016	0.375
1	Chr01_76723793	76723793	6.55e-05	0.573559	Combination 3	2019		0.256357	0.0859165	-0.147748
3	Chr03_24845996	24845996	6.64e-05	0.723113	Combination 3	Joint		0.0340588	-0.0705952	-0.302005
9	Chr09_53947555	53947555	6.64e-05	0.680675	Combination 3	2017		-0.19196	-0.182596	0.0233355
5	Chr05_3978260	3978260	6.65e-05	0.723113	Combination 3	Joint		0.28695	0.136852	-0.428194
5	Chr05_3983778	3983778	6.65e-05	0.723113	Combination 3	Joint		0.28695	0.136852	-0.428194
9	Chr09_49060731	49060731	6.66e-05	0.573559	Combination 3	2019		0.386955	-0.0665397	0.515392
3	Chr03_57928386	57928386	6.66e-05	0.573559	Combination 3	2019		0.0268951	0.215926	-0.0804985
6	Chr06_52645986	52645986	6.73e-05	0.680675	Combination 3	2017		0.0225575	0.347273	0.0800773
2	Chr02_76715240	76715240	6.74e-05	0.680675	Combination 3	2017		0.449301	-0.435731	-0.378939
6	Chr06_54906745	54906745	6.74e-05	0.723113	Combination 3	Joint		-0.1575	-0.380725	-0.151087
2	Chr02_686557	686557	6.74e-05	0.680675	Combination 3	2017		-0.0733891	-0.164274	-0.186371
10	Chr10_3004806	3004806	6.76e-05	0.573559	Combination 3	2019		0.131169	-0.139658	-0.399772
2	Chr02_1984998	1984998	6.84e-05	0.680675	Combination 3	2017		-0.0615327	0.188051	0.0285851
3	Chr03_4899840	4899840	6.88e-05	0.723113	Combination 3	Joint		-0.131864	0.145988	-0.175922
7	Chr07_63210773	63210773	7.21e-05	0.690071	Combination 3	2017		-0.243737	0.122058	0.00212313
4	Chr04_56509734	56509734	7.25e-05	0.690071	Combination 3	2017		0.0268034	-0.185563	0.108773
9	Chr09_57568558	57568558	7.33e-05	0.736839	Combination 3	Joint		0.599668	0.0391611	-0.0638784
2	Chr02_3213816	3213816	7.45e-05	0.736839	Combination 3	Joint		-0.103932	0.0766196	0.36016
9	Chr09_50198951	50198951	7.5e-05	0.736839	Combination 3	Joint		0.172927	-0.0722322	0.0729961
9	Chr09_55451379	55451379	7.55e-05	0.607153	Combination 3	2019		-0.0867226	-0.226759	0.0394445
2	Chr02_5821956	5821956	7.56e-05	0.69969	Combination 3	2017		-0.178132	-0.285053	0.266785
10	Chr10_8508138	8508138	7.64e-05	0.607153	Combination 3	2019		-0.199633	-0.0442087	-0.266455
6	Chr06_54822720	54822720	7.65e-05	0.607153	Combination 3	2019		-0.154696	-0.52157	-0.284921
1	Chr01_76758760	76758760	7.66e-05	0.69969	Combination 3	2017		-0.436883	-0.0260298	0.228568
2	Chr02_3163288	3163288	7.83e-05	0.752922	Combination 3	Joint		-0.10038	0.0883619	0.353319
1	Chr01_11045542	11045542	7.83e-05	0.607153	Combination 3	2019		-0.225843	-0.022975	0.125751
10	Chr10_53456199	53456199	7.83e-05	0.607153	Combination 3	2019		0.557897	-0.0699364	0.273532
4	Chr04_56627930	56627930	7.94e-05	0.710044	Combination 3	2017		0.0889663	-0.149128	0.114163
2	Chr02_73306956	73306956	8.09e-05	0.710044	Combination 3	2017		-0.440686	-0.402699	-0.321062
2	Chr02_3220954	3220954	8.16e-05	0.768224	Combination 3	Joint		-0.110807	0.0642119	0.365132
1	Chr01_63318044	63318044	8.64e-05	0.796547	Combination 3	Joint		0.268388	0.316355	0.165605
1	Chr01_15675861	15675861	8.77e-05	0.745088	Combination 3	2017		0.0849243	0.0877256	0.287029
4	Chr04_49823772	49823772	8.87e-05	0.634469	Combination 3	2019		0.458335	-0.161896	-0.127396
3	Chr03_10467648	10467648	8.92e-05	0.745088	Combination 3	2017		0.256305	-0.284946	-0.102281
9	Chr09_53985022	53985022	8.99e-05	0.745088	Combination 3	2017		0.00279432	-0.270031	0.048325
10	Chr10_8420018	8420018	9.04e-05	0.634469	Combination 3	2019		-0.178312	-0.0520547	-0.287159
10	Chr10_8423699	8423699	9.04e-05	0.634469	Combination 3	2019		-0.178312	-0.0520547	-0.287159
2	Chr02_5817242	5817242	9.17e-05	0.746129	Combination 3	2017		-0.170427	-0.280573	0.250558
3	Chr03_13397247	13397247	9.31e-05	0.634469	Combination 3	2019		-0.157192	-0.0173861	-0.0875004
2	Chr02_5429047	5429047	9.47e-05	0.75707	Combination 3	2017		-0.476824	-0.295344	-0.0726995
1	Chr01_68026741	68026741	9.52e-05	0.634469	Combination 3	2019		0.0421924	-0.0475201	-0.206796
10	Chr10_3010116	3010116	9.53e-05	0.823357	Combination 3	Joint		0.270083	-0.0601929	-0.767969
1	Chr01_75587659	75587659	9.55e-05	0.634469	Combination 3	2019		0.0464325	-0.349419	-0.204023
4	Chr04_5634483	5634483	9.56e-05	0.634469	Combination 3	2019		-0.182621	-0.0911006	-0.0464197
10	Chr10_8496014	8496014	9.78e-05	0.634469	Combination 3	2019		-0.186927	-0.0413182	-0.276203
10	Chr10_3010116	3010116	9.79e-05	0.634469	Combination 3	2019		0.373529	0.13886	-0.757984
3	Chr03_57896592	57896592	9.86e-05	0.634469	Combination 3	2019		-0.00791152	0.231323	-0.0294491
9	Chr09_57585011	57585011	9.92e-05	0.823357	Combination 3	Joint		0.563662	0.080136	-0.0178817
1	Chr01_57448560	57448560	9.97e-05	0.634469	Combination 3	2019		-0.0258527	0.0727381	0.304884
1	Chr01_19986170	19986170	0.000102	0.634469	Combination 3	2019		-0.234704	-0.0525823	-0.162156
7	Chr07_54678264	54678264	0.000104	0.802241	Combination 3	2017		0.197835	0.310207	0.0074593
4	Chr04_12243182	12243182	0.000104	0.802241	Combination 3	2017		0.0993841	-0.0279266	-0.263477
3	Chr03_72437564	72437564	0.000104	0.823357	Combination 3	Joint		0.146841	0.0715777	0.145066
3	Chr03_4836191	4836191	0.000104	0.634469	Combination 3	2019		-0.193005	0.277263	0.0140432
2	Chr02_3203821	3203821	0.000105	0.823357	Combination 3	Joint		-0.104543	0.0708	0.356082
1	Chr01_79015563	79015563	0.000107	0.812285	Combination 3	2017		-0.252219	-0.133812	0.150177
3	Chr03_24845996	24845996	0.000108	0.634469	Combination 3	2019		-0.0340126	-0.0704082	-0.290069
1	Chr01_75615457	75615457	0.000108	0.634469	Combination 3	2019		0.131078	0.173201	-0.128843
7	Chr07_6858950	6858950	0.000108	0.823357	Combination 3	Joint		0.411149	0.484185	-0.517746
4	Chr04_5750815	5750815	0.000112	0.634469	Combination 3	2019		-0.0684296	0.107247	-0.137762
2	Chr02_8231541	8231541	0.000112	0.634469	Combination 3	2019		-0.111506	-0.164379	0.216984
1	Chr01_75603836	75603836	0.000113	0.634469	Combination 3	2019		0.115819	0.16846	-0.133695
4	Chr04_50110620	50110620	0.000114	0.823357	Combination 3	Joint		0.155498	0.101985	-0.200869
10	Chr10_55766795	55766795	0.000115	0.817604	Combination 3	2017		0.580173	0.064103	-0.0768556
6	Chr06_51412790	51412790	0.000116	0.817604	Combination 3	2017		0.0470318	-0.359155	-0.195512
1	Chr01_76249843	76249843	0.000116	0.817604	Combination 3	2017		0.0565433	-0.186144	0.292571
2	Chr02_3149833	3149833	0.000116	0.823357	Combination 3	Joint		-0.0850695	0.0504989	0.35188
2	Chr02_5800624	5800624	0.000117	0.817604	Combination 3	2017		-0.157296	-0.276209	0.232388
9	Chr09_2540964	2540964	0.000118	0.817604	Combination 3	2017		-0.0143218	-0.00452179	0.346224
6	Chr06_52674325	52674325	0.000119	0.817604	Combination 3	2017		-0.0771919	0.350697	0.160312
10	Chr10_61028033	61028033	0.00012	0.634469	Combination 3	2019		-0.200655	-0.0894793	-0.0818348
3	Chr03_6048449	6048449	0.000121	0.634469	Combination 3	2019		0.154702	-0.0312181	0.0971037
9	Chr09_56493480	56493480	0.000121	0.817604	Combination 3	2017		-0.168442	-0.469481	-0.0147741
6	Chr06_52200474	52200474	0.000122	0.817604	Combination 3	2017		0.145363	0.237144	-0.11057
9	Chr09_2423032	2423032	0.000125	0.823357	Combination 3	Joint		0.162206	0.1205	0.214243
3	Chr03_72414419	72414419	0.000125	0.823357	Combination 3	Joint		0.212444	-0.0417437	0.0887158
10	Chr10_8535591	8535591	0.000128	0.634469	Combination 3	2019		-0.192423	-0.0537065	-0.272971
10	Chr10_1233104	1233104	0.000128	0.823357	Combination 3	Joint		0.108826	0.0146886	-0.236964
6	Chr06_54927082	54927082	0.000129	0.634469	Combination 3	2019		-0.216772	-0.561385	-0.301796
2	Chr02_61588707	61588707	0.000129	0.823357	Combination 3	Joint		-0.137746	-0.0985664	0.21686
5	Chr05_364933	364933	0.000129298	0.832686	Combination 3	2017		0.252413	0.118235	-0.580133
6	Chr06_51433818	51433818	0.00013	0.832686	Combination 3	2017		0.0380124	-0.274373	-0.266369
6	Chr06_54877604	54877604	0.00013	0.823357	Combination 3	Joint		-0.186757	-0.589318	-0.307304
8	Chr08_1399631	1399631	0.00013	0.634469	Combination 3	2019		0.716208	0.108414	-0.378001
8	Chr08_1405233	1405233	0.00013	0.634469	Combination 3	2019		0.716208	0.108414	-0.378001
5	Chr05_2292955	2292955	0.00013	0.634469	Combination 3	2019		0.0131743	0.172209	0.145028
7	Chr07_63394508	63394508	0.000132	0.832686	Combination 3	2017		-0.335579	0.126957	0.0387823
5	Chr05_66921257	66921257	0.000132	0.823357	Combination 3	Joint		-0.158893	-0.253037	-0.120176
7	Chr07_4548516	4548516	0.000134	0.832686	Combination 3	2017		0.307221	-0.45264	0.249086
5	Chr05_71747361	71747361	0.000135	0.634469	Combination 3	2019		-0.0511759	-0.0808744	-0.333325
6	Chr06_52667843	52667843	0.000136	0.832686	Combination 3	2017		-0.0266797	0.350652	0.190024
7	Chr07_63739027	63739027	0.000136	0.832686	Combination 3	2017		0.138673	0.0220481	0.22716
10	Chr10_53430172	53430172	0.000136	0.634469	Combination 3	2019		0.517692	-0.172352	0.283129
5	Chr05_4751126	4751126	0.000136	0.634469	Combination 3	2019		-0.238389	-0.197589	-0.200294
4	Chr04_49776120	49776120	0.000137	0.634469	Combination 3	2019		0.364183	-0.0904431	-0.112965
4	Chr04_66204729	66204729	0.000138	0.833873	Combination 3	2017		-0.0907635	0.114261	0.247577
6	Chr06_59918223	59918223	0.00014	0.634469	Combination 3	2019		0.189197	-0.191624	-0.784112
10	Chr10_8443401	8443401	0.000141	0.634469	Combination 3	2019		-0.190367	-0.0530386	-0.264465
6	Chr06_456341	456341	0.000143	0.634469	Combination 3	2019		0.358341	-0.400089	0.312909
7	Chr07_982638	982638	0.000144	0.634469	Combination 3	2019		-0.0896454	0.102769	0.395031
5	Chr05_3928538	3928538	0.000144	0.823357	Combination 3	Joint		0.272747	0.152234	-0.393446
6	Chr06_51398417	51398417	0.000145	0.833873	Combination 3	2017		0.114	-0.332519	-0.252504
5	Chr05_6968075	6968075	0.000147	0.833873	Combination 3	2017		0.199715	-0.00406232	0.0490442
2	Chr02_73978673	73978673	0.000147	0.833873	Combination 3	2017		-0.232522	0.584903	0.0712676
1	Chr01_78774106	78774106	0.000147	0.833873	Combination 3	2017		-0.240726	-0.472338	-0.22064
3	Chr03_25664996	25664996	0.000148	0.634469	Combination 3	2019		-0.000698687	0.00262362	-0.343134
2	Chr02_61585762	61585762	0.000148	0.823357	Combination 3	Joint		-0.0805625	-0.142474	0.2026
5	Chr05_1967898	1967898	0.000148	0.634469	Combination 3	2019		0.160279	-0.0451909	0.0990633
7	Chr07_3503114	3503114	0.000149	0.833873	Combination 3	2017		-0.0845816	0.256864	0.304727
2	Chr02_1985952	1985952	0.000149	0.634469	Combination 3	2019		0.110673	0.412265	-0.0758329
1	Chr01_74515984	74515984	0.00015	0.833873	Combination 3	2017		-0.111146	0.144449	0.21642
10	Chr10_16276215	16276215	0.000151	0.823357	Combination 3	Joint		0.0100418	-0.126682	0.306007
10	Chr10_56865687	56865687	0.000151	0.823357	Combination 3	Joint		0.0679555	-0.574528	0.288554
9	Chr09_47981180	47981180	0.000152	0.833873	Combination 3	2017		-0.303698	0.208953	0.0378805
3	Chr03_6106667	6106667	0.000152	0.823357	Combination 3	Joint		0.204928	0.572591	-0.0252479
10	Chr10_1196240	1196240	0.000153	0.823357	Combination 3	Joint		0.0380365	-0.039823	-0.278085
9	Chr09_53543912	53543912	0.000153	0.823357	Combination 3	Joint		-0.0719301	0.322447	0.192063
7	Chr07_665080	665080	0.000154	0.634469	Combination 3	2019		0.00724727	0.325632	0.19492
3	Chr03_6108096	6108096	0.000154	0.634469	Combination 3	2019		0.0910366	-0.0686107	0.163775
6	Chr06_50712060	50712060	0.000155	0.823357	Combination 3	Joint		-0.0297741	-0.121183	-0.162995
2	Chr02_3238544	3238544	0.000156	0.823357	Combination 3	Joint		-0.0764232	0.0646224	0.360653
9	Chr09_2412253	2412253	0.000156	0.823357	Combination 3	Joint		0.199933	0.142012	0.175006
6	Chr06_50885413	50885413	0.000157	0.833873	Combination 3	2017		0.168088	0.179343	-0.181856
3	Chr03_4900021	4900021	0.000157	0.823357	Combination 3	Joint		-0.148786	0.124399	-0.180957
6	Chr06_60410815	60410815	0.000157	0.823357	Combination 3	Joint		-0.0647069	0.590565	0.332609
6	Chr06_59788504	59788504	0.000157	0.833873	Combination 3	2017		0.355889	-0.204608	-0.37253
9	Chr09_51787798	51787798	0.000158	0.833873	Combination 3	2017		-0.241146	-0.112758	0.133845
1	Chr01_71413718	71413718	0.000158	0.634469	Combination 3	2019		0.339189	0.166565	-0.470245
10	Chr10_1220765	1220765	0.00016	0.634469	Combination 3	2019		0.110588	0.0539878	-0.203428
9	Chr09_2765108	2765108	0.00016	0.833873	Combination 3	2017		0.381453	-0.320881	-0.306171
4	Chr04_57454416	57454416	0.00016	0.833873	Combination 3	2017		0.106644	-0.252663	-0.0953021
9	Chr09_50671346	50671346	0.000161	0.634469	Combination 3	2019		0.160821	0.0147267	-0.314111
4	Chr04_49812865	49812865	0.000161	0.634469	Combination 3	2019		0.313743	-0.0763358	-0.0700044
4	Chr04_52423401	52423401	0.000162	0.634469	Combination 3	2019		0.208503	-0.229804	0.16392
10	Chr10_8318127	8318127	0.000162	0.634469	Combination 3	2019		-0.180309	-0.0203792	-0.288019
5	Chr05_3941937	3941937	0.000162	0.634469	Combination 3	2019		0.347734	0.191276	-0.329622
2	Chr02_73895641	73895641	0.000163	0.836506	Combination 3	2017		-0.132391	0.308914	0.0606742
1	Chr01_66986659	66986659	0.000164	0.634469	Combination 3	2019		-0.0384606	-0.424369	0.193931
8	Chr08_53860622	53860622	0.000165	0.823357	Combination 3	Joint		-0.193206	-0.113814	-0.0124485
4	Chr04_7401042	7401042	0.000167	0.634469	Combination 3	2019		0.148276	0.0687194	-0.178688
3	Chr03_6095944	6095944	0.000168	0.634469	Combination 3	2019		0.0853208	-0.0898358	0.146131
8	Chr08_1115575	1115575	0.000169	0.823357	Combination 3	Joint		0.0525229	-0.0406522	-0.215713
7	Chr07_63210966	63210966	0.00017	0.856914	Combination 3	2017		-0.224644	0.184447	0.0372176
5	Chr05_7001867	7001867	0.00017	0.856914	Combination 3	2017		0.174489	0.0463961	0.101263
6	Chr06_53638413	53638413	0.000171	0.634469	Combination 3	2019		-0.289378	-0.279708	-0.293311
3	Chr03_60811419	60811419	0.000171	0.823357	Combination 3	Joint		-0.230975	-0.0383559	0.096457
1	Chr01_11047935	11047935	0.000173	0.634469	Combination 3	2019		-0.19355	0.0103792	0.0120754
8	Chr08_1951163	1951163	0.000174	0.866816	Combination 3	2017		-0.189354	-0.4301	0.190289
10	Chr10_17517719	17517719	0.000175	0.823357	Combination 3	Joint		-0.0837775	0.0242115	-0.181683
6	Chr06_902065	902065	0.000177	0.634469	Combination 3	2019		-0.0198991	0.129835	0.337176
5	Chr05_65200749	65200749	0.000178	0.634469	Combination 3	2019		-0.241827	0.156534	0.603792
6	Chr06_51443213	51443213	0.000182	0.893012	Combination 3	2017		0.0362122	-0.124118	-0.239431
2	Chr02_1237818	1237818	0.000182	0.823357	Combination 3	Joint		0.33826	0.403271	0.381455
6	Chr06_50734604	50734604	0.000183	0.823357	Combination 3	Joint		-0.0740339	-0.163737	-0.0849175
1	Chr01_76686777	76686777	0.000184	0.823357	Combination 3	Joint		-0.30325	-0.020719	0.109621
4	Chr04_62511976	62511976	0.000185	0.634469	Combination 3	2019		-0.168131	0.158793	0.0938221
6	Chr06_49010543	49010543	0.000185	0.823357	Combination 3	Joint		-0.0553256	-0.0695969	0.339464
6	Chr06_54817242	54817242	0.000186	0.634469	Combination 3	2019		-0.233755	-0.553154	-0.27805
6	Chr06_54822826	54822826	0.000186	0.634469	Combination 3	2019		-0.233755	-0.553154	-0.27805
3	Chr03_24721308	24721308	0.000186	0.634469	Combination 3	2019		0.0158419	-0.0382178	-0.264107
3	Chr03_24727518	24727518	0.000186	0.634469	Combination 3	2019		0.0158419	-0.0382178	-0.264107
3	Chr03_24736294	24736294	0.000186	0.634469	Combination 3	2019		0.0158419	-0.0382178	-0.264107
3	Chr03_24741419	24741419	0.000186	0.634469	Combination 3	2019		0.0158419	-0.0382178	-0.264107
1	Chr01_68026741	68026741	0.000187	0.823357	Combination 3	Joint		0.0693233	-0.035236	-0.197927
2	Chr02_1986486	1986486	0.000188	0.634469	Combination 3	2019		0.0834315	0.455412	-0.116308
6	Chr06_54736119	54736119	0.000188	0.823357	Combination 3	Joint		0.0426499	-0.396947	-0.350782
4	Chr04_49061224	49061224	0.000189	0.634469	Combination 3	2019		0.153853	0.175562	-0.182305
2	Chr02_1985952	1985952	0.000189	0.911773	Combination 3	2017		0.098052	0.419326	-0.116628
4	Chr04_66146699	66146699	0.000189	0.634469	Combination 3	2019		-0.166339	-0.233851	0.0657539
10	Chr10_55768384	55768384	0.00019	0.911773	Combination 3	2017		0.518091	0.130357	-0.171363
7	Chr07_39150868	39150868	0.00019	0.823357	Combination 3	Joint		-0.234936	0.0022956	0.269856
9	Chr09_53986107	53986107	0.00019	0.823357	Combination 3	Joint		0.0288708	-0.243688	-0.0500635
6	Chr06_50735529	50735529	0.000191	0.634469	Combination 3	2019		-0.0220588	-0.148755	-0.165715
4	Chr04_63402987	63402987	0.000191	0.823357	Combination 3	Joint		0.245458	-0.112901	-0.398145
6	Chr06_54885627	54885627	0.000191	0.823357	Combination 3	Joint		-0.156488	-0.605776	-0.284322
3	Chr03_69402437	69402437	0.000192	0.911773	Combination 3	2017		0.280572	-0.0912104	-0.430092
8	Chr08_2911292	2911292	0.000193	0.634469	Combination 3	2019		0.0646988	0.0692381	-0.360511
4	Chr04_12245073	12245073	0.000194	0.634469	Combination 3	2019		-0.226828	0.0589882	0.276719
10	Chr10_15978451	15978451	0.000194	0.823357	Combination 3	Joint		0.0243704	-0.253884	0.264889
10	Chr10_16000943	16000943	0.000194	0.823357	Combination 3	Joint		0.0243704	-0.253884	0.264889
10	Chr10_16005141	16005141	0.000194	0.823357	Combination 3	Joint		0.0243704	-0.253884	0.264889
10	Chr10_16010936	16010936	0.000194	0.823357	Combination 3	Joint		0.0243704	-0.253884	0.264889
10	Chr10_16014255	16014255	0.000194	0.823357	Combination 3	Joint		0.0243704	-0.253884	0.264889
10	Chr10_16049343	16049343	0.000194	0.823357	Combination 3	Joint		0.0243704	-0.253884	0.264889
3	Chr03_4896911	4896911	0.000195	0.823357	Combination 3	Joint		-0.0947405	0.177274	-0.169166
4	Chr04_1937814	1937814	0.000197	0.634469	Combination 3	2019		-0.0607963	-0.129003	-0.227246
3	Chr03_57988611	57988611	0.000197	0.823357	Combination 3	Joint		0.0733079	-0.227917	-0.0413715
7	Chr07_59520207	59520207	0.000197	0.911773	Combination 3	2017		-0.32503	0.137731	0.117958
4	Chr04_5679304	5679304	0.000197	0.634469	Combination 3	2019		0.210687	-0.0178157	0.0467824
6	Chr06_51386365	51386365	0.000198	0.911773	Combination 3	2017		0.0778047	-0.335707	-0.222853
9	Chr09_51023269	51023269	0.000199	0.634469	Combination 3	2019		-0.242639	0.0899497	0.18907
5	Chr05_71762325	71762325	0.000199	0.634469	Combination 3	2019		-0.0567953	-0.0768788	-0.329186
3	Chr03_6309748	6309748	0.000199	0.823357	Combination 3	Joint		-0.172456	0.158321	0.0609058
6	Chr06_1972251	1972251	0.000201	0.911773	Combination 3	2017		0.130551	0.277032	0.0430189
8	Chr08_58877363	58877363	0.000203	0.911773	Combination 3	2017		0.0854087	-0.158836	-0.000132567
3	Chr03_60808654	60808654	0.000204	0.823357	Combination 3	Joint		-0.221873	-0.00678339	0.0671783
6	Chr06_2443481	2443481	0.000204	0.911773	Combination 3	2017		0.0529504	0.25411	0.244062
10	Chr10_61048475	61048475	0.000206	0.634469	Combination 3	2019		-0.194756	-0.0937844	-0.082028
5	Chr05_2161709	2161709	0.000206	0.634469	Combination 3	2019		0.0912008	0.327183	0.0591334
2	Chr02_7820913	7820913	0.000207	0.911773	Combination 3	2017		-0.102321	0.0204612	0.518151
1	Chr01_12863895	12863895	0.000207	0.634469	Combination 3	2019		-0.463671	-0.0203443	0.269977
3	Chr03_57806905	57806905	0.000208	0.634469	Combination 3	2019		0.036831	0.116178	-0.235153
4	Chr04_66204156	66204156	0.000208	0.911773	Combination 3	2017		-0.127156	0.0923995	0.222912
8	Chr08_59172339	59172339	0.000209	0.911773	Combination 3	2017		-0.141598	-0.143059	-0.421577
10	Chr10_3007562	3007562	0.000209	0.823357	Combination 3	Joint		0.163678	-0.039629	-0.325825
3	Chr03_2961392	2961392	0.00021	0.911773	Combination 3	2017		-0.150247	-0.123412	0.18124
3	Chr03_11556433	11556433	0.000211	0.823357	Combination 3	Joint		-0.22757	-0.189168	-0.0177861
3	Chr03_24752712	24752712	0.000211	0.823357	Combination 3	Joint		0.0381363	-0.0322059	-0.259188
3	Chr03_24760401	24760401	0.000211	0.823357	Combination 3	Joint		0.0381363	-0.0322059	-0.259188
3	Chr03_24768684	24768684	0.000211	0.823357	Combination 3	Joint		0.0381363	-0.0322059	-0.259188
3	Chr03_24777160	24777160	0.000211	0.823357	Combination 3	Joint		0.0381363	-0.0322059	-0.259188
3	Chr03_24801834	24801834	0.000211	0.823357	Combination 3	Joint		0.0381363	-0.0322059	-0.259188
3	Chr03_24818797	24818797	0.000211	0.823357	Combination 3	Joint		0.0381363	-0.0322059	-0.259188
3	Chr03_24826564	24826564	0.000211	0.823357	Combination 3	Joint		0.0381363	-0.0322059	-0.259188
3	Chr03_24832457	24832457	0.000211	0.823357	Combination 3	Joint		0.0381363	-0.0322059	-0.259188
3	Chr03_24845999	24845999	0.000211	0.823357	Combination 3	Joint		0.0381363	-0.0322059	-0.259188
3	Chr03_24873276	24873276	0.000211	0.823357	Combination 3	Joint		0.0381363	-0.0322059	-0.259188
3	Chr03_24887597	24887597	0.000211	0.823357	Combination 3	Joint		0.0381363	-0.0322059	-0.259188
3	Chr03_24904295	24904295	0.000211	0.823357	Combination 3	Joint		0.0381363	-0.0322059	-0.259188
3	Chr03_24913972	24913972	0.000211	0.823357	Combination 3	Joint		0.0381363	-0.0322059	-0.259188
6	Chr06_50734297	50734297	0.000212	0.634469	Combination 3	2019		-0.0908385	-0.149471	-0.10422
6	Chr06_59916700	59916700	0.000213	0.634469	Combination 3	2019		0.350563	-0.0754169	-0.739569
3	Chr03_24721308	24721308	0.000213	0.823357	Combination 3	Joint		0.0419117	-0.0285641	-0.260094
3	Chr03_24727518	24727518	0.000213	0.823357	Combination 3	Joint		0.0419117	-0.0285641	-0.260094
3	Chr03_24736294	24736294	0.000213	0.823357	Combination 3	Joint		0.0419117	-0.0285641	-0.260094
3	Chr03_24742565	24742565	0.000213	0.823357	Combination 3	Joint		0.0419117	-0.0285641	-0.260094
8	Chr08_59106262	59106262	0.000215	0.823478	Combination 3	Joint		-0.380566	-0.187988	-0.245641
10	Chr10_61071396	61071396	0.000216	0.634469	Combination 3	2019		-0.19046	-0.0719104	-0.0767028
3	Chr03_72461526	72461526	0.000218	0.634469	Combination 3	2019		0.161096	0.036891	0.111657
8	Chr08_2857325	2857325	0.000219	0.824599	Combination 3	Joint		0.146797	0.12925	-0.337956
3	Chr03_24751429	24751429	0.000219	0.634469	Combination 3	2019		0.0154994	-0.0378944	-0.262051
3	Chr03_24760401	24760401	0.000219	0.634469	Combination 3	2019		0.0154994	-0.0378944	-0.262051
3	Chr03_24765119	24765119	0.000219	0.634469	Combination 3	2019		0.0154994	-0.0378944	-0.262051
3	Chr03_24773178	24773178	0.000219	0.634469	Combination 3	2019		0.0154994	-0.0378944	-0.262051
3	Chr03_24793540	24793540	0.000219	0.634469	Combination 3	2019		0.0154994	-0.0378944	-0.262051
3	Chr03_24809510	24809510	0.000219	0.634469	Combination 3	2019		0.0154994	-0.0378944	-0.262051
3	Chr03_24822904	24822904	0.000219	0.634469	Combination 3	2019		0.0154994	-0.0378944	-0.262051
3	Chr03_24831081	24831081	0.000219	0.634469	Combination 3	2019		0.0154994	-0.0378944	-0.262051
3	Chr03_24840516	24840516	0.000219	0.634469	Combination 3	2019		0.0154994	-0.0378944	-0.262051
3	Chr03_24853575	24853575	0.000219	0.634469	Combination 3	2019		0.0154994	-0.0378944	-0.262051
3	Chr03_24880163	24880163	0.000219	0.634469	Combination 3	2019		0.0154994	-0.0378944	-0.262051
3	Chr03_24888945	24888945	0.000219	0.634469	Combination 3	2019		0.0154994	-0.0378944	-0.262051
3	Chr03_24905403	24905403	0.000219	0.634469	Combination 3	2019		0.0154994	-0.0378944	-0.262051
3	Chr03_24916000	24916000	0.000219	0.634469	Combination 3	2019		0.0154994	-0.0378944	-0.262051
4	Chr04_9435446	9435446	0.00022	0.824599	Combination 3	Joint		-0.0288308	-0.0496939	-0.195955
1	Chr01_57731971	57731971	0.00022	0.634469	Combination 3	2019		-0.0879521	-0.286113	-0.63128
1	Chr01_57737776	57737776	0.00022	0.634469	Combination 3	2019		-0.0879521	-0.286113	-0.63128
1	Chr01_57771659	57771659	0.00022	0.634469	Combination 3	2019		-0.0879521	-0.286113	-0.63128
4	Chr04_49814595	49814595	0.000221	0.824599	Combination 3	Joint		0.411749	-0.0151416	-0.011429
5	Chr05_7086321	7086321	0.000222	0.634469	Combination 3	2019		0.19463	-0.0359942	0.038426
4	Chr04_715046	715046	0.000223	0.634469	Combination 3	2019		0.22239	-0.167802	-0.163063
4	Chr04_50110620	50110620	0.000223	0.634469	Combination 3	2019		0.141039	0.0617618	-0.216511
1	Chr01_3164475	3164475	0.000224	0.828097	Combination 3	Joint		0.153479	-0.112562	0.0293728
6	Chr06_44285221	44285221	0.000225	0.634469	Combination 3	2019		-0.224631	0.138892	0.0293466
8	Chr08_32851166	32851166	0.000226	0.91546	Combination 3	2017		-0.218667	0.0725854	-0.0932114
8	Chr08_32901307	32901307	0.000226	0.91546	Combination 3	2017		-0.218667	0.0725854	-0.0932114
8	Chr08_32943560	32943560	0.000226	0.91546	Combination 3	2017		-0.218667	0.0725854	-0.0932114
3	Chr03_57961366	57961366	0.000227	0.634469	Combination 3	2019		0.0412771	0.193219	-0.0858837
3	Chr03_27629315	27629315	0.000227	0.634469	Combination 3	2019		0.00859819	0.0315186	-0.339414
3	Chr03_72470319	72470319	0.000227	0.634469	Combination 3	2019		0.134518	0.00716133	0.162279
1	Chr01_17578634	17578634	0.000228	0.634469	Combination 3	2019		0.169777	-0.0589712	0.0909515
10	Chr10_56865687	56865687	0.000228	0.91546	Combination 3	2017		-0.0938661	-0.609164	0.31787
3	Chr03_72454185	72454185	0.000229	0.91546	Combination 3	2017		0.185849	0.210123	0.572911
7	Chr07_6815690	6815690	0.00023	0.83301	Combination 3	Joint		0.368324	0.302057	-0.31765
2	Chr02_57548917	57548917	0.000231	0.634469	Combination 3	2019		0.243369	0.269896	-0.0194627
3	Chr03_4981832	4981832	0.000232	0.634469	Combination 3	2019		-0.339748	-0.254711	0.201649
3	Chr03_72905303	72905303	0.000232	0.83301	Combination 3	Joint		-0.0286441	0.19026	0.0180885
3	Chr03_5102715	5102715	0.000233	0.91546	Combination 3	2017		0.00598525	-0.419757	0.00868987
7	Chr07_7879457	7879457	0.000233	0.91546	Combination 3	2017		0.372532	0.51174	-0.164044
5	Chr05_65166392	65166392	0.000234	0.634469	Combination 3	2019		-0.300283	0.136205	0.637582
5	Chr05_65182408	65182408	0.000234	0.634469	Combination 3	2019		-0.300283	0.136205	0.637582
3	Chr03_4084474	4084474	0.000234	0.634469	Combination 3	2019		0.119434	0.327343	-0.145612
2	Chr02_2008658	2008658	0.000235	0.634469	Combination 3	2019		0.0656374	0.468984	-0.0828697
5	Chr05_64088162	64088162	0.000235	0.83301	Combination 3	Joint		0.0158437	0.0220984	0.461147
5	Chr05_64093306	64093306	0.000235	0.83301	Combination 3	Joint		0.0158437	0.0220984	0.461147
2	Chr02_70848804	70848804	0.000237	0.91546	Combination 3	2017		0.00132521	-0.00183451	-0.218128
1	Chr01_65866126	65866126	0.000237	0.634469	Combination 3	2019		0.238632	0.552347	-0.351111
1	Chr01_60604353	60604353	0.000237	0.83301	Combination 3	Joint		0.014912	0.191216	0.33274
1	Chr01_74531038	74531038	0.000237	0.91546	Combination 3	2017		-0.139157	0.133026	0.250082
1	Chr01_3365456	3365456	0.000237	0.634469	Combination 3	2019		-0.0790067	0.23517	0.179848
1	Chr01_60625603	60625603	0.000238	0.83301	Combination 3	Joint		0.0228297	0.177562	0.345462
6	Chr06_54939813	54939813	0.000238	0.83301	Combination 3	Joint		-0.266084	-0.504855	-0.261333
7	Chr07_39150928	39150928	0.00024	0.83301	Combination 3	Joint		-0.245059	0.00696011	0.279857
4	Chr04_52458422	52458422	0.000242	0.634641	Combination 3	2019		0.165239	-0.224048	0.191192
10	Chr10_52824675	52824675	0.000242	0.634641	Combination 3	2019		-0.192859	0.246097	0.213043
7	Chr07_790788	790788	0.000243	0.634641	Combination 3	2019		0.0760723	0.319972	0.136193
5	Chr05_71377166	71377166	0.000243	0.634641	Combination 3	2019		-0.037051	-0.0802729	-0.181395
9	Chr09_55451379	55451379	0.000244	0.837886	Combination 3	Joint		-0.0471142	-0.22146	0.012409
5	Chr05_257246	257246	0.000245	0.91546	Combination 3	2017		0.189548	0.177716	-0.505401
1	Chr01_68154408	68154408	0.000246	0.634641	Combination 3	2019		0.0473444	-0.137251	-0.194552
5	Chr05_2146713	2146713	0.000247	0.634641	Combination 3	2019		0.0429945	0.329638	0.031809
10	Chr10_61028033	61028033	0.000247	0.837886	Combination 3	Joint		-0.131191	-0.0657242	-0.147288
4	Chr04_52446094	52446094	0.000247	0.634641	Combination 3	2019		0.157628	-0.199967	0.267417
2	Chr02_76419286	76419286	0.00025	0.91546	Combination 3	2017		-0.242695	-0.194126	0.102333
9	Chr09_53961192	53961192	0.000252	0.91546	Combination 3	2017		-0.0453966	-0.242732	0.0131305
10	Chr10_3004806	3004806	0.000252	0.837886	Combination 3	Joint		0.154929	-0.0770809	-0.357956
6	Chr06_54813294	54813294	0.000252	0.642261	Combination 3	2019		-0.219509	-0.42769	-0.344223
1	Chr01_58663421	58663421	0.000252	0.91546	Combination 3	2017		-0.144127	-0.00209333	-0.115572
8	Chr08_4844704	4844704	0.000253	0.91546	Combination 3	2017		-0.422554	-0.387296	0.0433471
2	Chr02_12603646	12603646	0.000253	0.837886	Combination 3	Joint		0.129995	0.248754	-0.0259453
10	Chr10_55781080	55781080	0.000253	0.91546	Combination 3	2017		0.483997	0.142133	-0.172064
10	Chr10_53952458	53952458	0.000254	0.837886	Combination 3	Joint		0.0314096	0.0625965	0.390225
10	Chr10_3779241	3779241	0.000255	0.642261	Combination 3	2019		0.385941	-0.00352299	-0.199904
7	Chr07_6885350	6885350	0.000256	0.91546	Combination 3	2017		0.394214	-0.181155	-0.196879
10	Chr10_47803226	47803226	0.000256	0.91546	Combination 3	2017		-0.0779204	-0.356146	0.185529
6	Chr06_49678588	49678588	0.000256	0.642261	Combination 3	2019		-0.00272574	-0.0519181	0.247138
7	Chr07_39172398	39172398	0.000256	0.837886	Combination 3	Joint		-0.229884	0.0185332	0.264453
6	Chr06_52269724	52269724	0.000256024	0.837886	Combination 3	Joint		-0.0305113	-0.195708	-0.121234
5	Chr05_61415595	61415595	0.000257	0.837886	Combination 3	Joint		0.099628	0.158419	0.0419158
5	Chr05_71750964	71750964	0.000257	0.642261	Combination 3	2019		-0.0527176	-0.0674472	-0.326783
5	Chr05_71754540	71754540	0.000257	0.642261	Combination 3	2019		-0.0527176	-0.0674472	-0.326783
2	Chr02_5814051	5814051	0.000258	0.837886	Combination 3	Joint		-0.137544	-0.208501	-0.0174831
6	Chr06_52546951	52546951	0.000258	0.91546	Combination 3	2017		0.075274	0.287556	0.0404207
10	Chr10_1219722	1219722	0.00026	0.839536	Combination 3	Joint		0.107377	0.0152783	-0.207712
1	Chr01_27258921	27258921	0.00026	0.91546	Combination 3	2017		-0.44035	-0.186866	0.000648424
3	Chr03_56388567	56388567	0.00026	0.91546	Combination 3	2017		-0.161753	-0.185916	-0.025801
1	Chr01_15757383	15757383	0.000262	0.91546	Combination 3	2017		-0.0140357	0.386535	-0.0935254
1	Chr01_76748936	76748936	0.000262	0.651879	Combination 3	2019		0.211465	0.016724	-0.0980114
7	Chr07_6842963	6842963	0.000263	0.841219	Combination 3	Joint		0.34637	0.425662	-0.436238
10	Chr10_3713832	3713832	0.000266	0.841219	Combination 3	Joint		0.346289	0.0332303	-0.507405
3	Chr03_26745860	26745860	0.000266	0.656313	Combination 3	2019		0.00502233	0.0376311	-0.339522
3	Chr03_70222841	70222841	0.000266	0.91546	Combination 3	2017		0.134801	0.0091774	0.453102
5	Chr05_5834544	5834544	0.000268	0.841219	Combination 3	Joint		0.268994	-0.120178	0.0879688
8	Chr08_59106262	59106262	0.000268	0.91546	Combination 3	2017		-0.274793	-0.201355	-0.377753
4	Chr04_66191623	66191623	0.000268	0.91546	Combination 3	2017		-0.0884076	0.113044	0.303498
3	Chr03_71018229	71018229	0.000271	0.841219	Combination 3	Joint		-0.307087	-0.211018	-0.0544736
1	Chr01_67210242	67210242	0.000272	0.665609	Combination 3	2019		0.0939982	-0.375662	0.0130429
4	Chr04_7396420	7396420	0.000272	0.665609	Combination 3	2019		0.155795	0.0644398	-0.16563
5	Chr05_5843259	5843259	0.000273	0.841219	Combination 3	Joint		0.269446	-0.101634	0.111923
10	Chr10_5723637	5723637	0.000274	0.841219	Combination 3	Joint		0.378113	0.00525418	0.054229
10	Chr10_5729010	5729010	0.000274	0.841219	Combination 3	Joint		0.378113	0.00525418	0.054229
10	Chr10_16095401	16095401	0.000279	0.847199	Combination 3	Joint		0.00805477	-0.0677701	0.310071
4	Chr04_66138022	66138022	0.000279	0.66565	Combination 3	2019		-0.183913	-0.212057	0.0416427
9	Chr09_53961014	53961014	0.00028	0.91546	Combination 3	2017		-0.107746	-0.183482	0.0488111
3	Chr03_72318406	72318406	0.000281	0.66565	Combination 3	2019		-0.407598	-0.113115	-0.265668
4	Chr04_66156010	66156010	0.000281	0.66565	Combination 3	2019		-0.142793	-0.238996	0.0800104
4	Chr04_52420397	52420397	0.000281	0.66565	Combination 3	2019		0.202696	-0.22115	0.213563
8	Chr08_61769352	61769352	0.000281	0.91546	Combination 3	2017		0.20033	-0.0852858	-0.122317
2	Chr02_3182934	3182934	0.000282	0.847199	Combination 3	Joint		-0.0951369	0.0630985	0.333378
4	Chr04_56509902	56509902	0.000282	0.91546	Combination 3	2017		0.00614748	-0.168812	0.091426
8	Chr08_52360596	52360596	0.000283	0.847199	Combination 3	Joint		0.0911227	-0.202743	0.350952
4	Chr04_62995497	62995497	0.000283	0.66565	Combination 3	2019		-0.146398	0.178731	-0.116453
9	Chr09_2156742	2156742	0.000283	0.847199	Combination 3	Joint		-0.237108	-0.260214	0.0968606
2	Chr02_16420239	16420239	0.000284	0.66565	Combination 3	2019		0.285719	-0.0400815	-0.0074
8	Chr08_2921081	2921081	0.000285	0.66565	Combination 3	2019		0.0705204	0.0625031	-0.366528
7	Chr07_63694868	63694868	0.000285	0.847199	Combination 3	Joint		0.0312731	-0.377413	0.176307
3	Chr03_4970414	4970414	0.000286	0.66565	Combination 3	2019		-0.312232	-0.167559	0.280656
6	Chr06_56351193	56351193	0.000286	0.91546	Combination 3	2017		0.462071	-0.140309	-0.53466
7	Chr07_59525576	59525576	0.000288	0.91546	Combination 3	2017		-0.0609527	0.306179	0.0683208
2	Chr02_65741094	65741094	0.000289	0.91546	Combination 3	2017		0.0815066	0.139763	0.128751
2	Chr02_73887161	73887161	0.000291	0.91546	Combination 3	2017		-0.229224	0.576218	0.0274212
2	Chr02_73895188	73895188	0.000291	0.91546	Combination 3	2017		-0.229224	0.576218	0.0274212
2	Chr02_73947420	73947420	0.000291	0.91546	Combination 3	2017		-0.229224	0.576218	0.0274212
5	Chr05_65203457	65203457	0.000291	0.66565	Combination 3	2019		-0.233812	0.12951	0.582682
5	Chr05_65207416	65207416	0.000291	0.66565	Combination 3	2019		-0.233812	0.12951	0.582682
1	Chr01_19987221	19987221	0.000291	0.66565	Combination 3	2019		-0.248522	-0.0671125	-0.160193
6	Chr06_49010543	49010543	0.000292	0.66565	Combination 3	2019		-0.0616969	-0.0937068	0.333989
10	Chr10_8527759	8527759	0.000292	0.66565	Combination 3	2019		-0.232769	-0.0706978	-0.151836
1	Chr01_73900143	73900143	0.000294	0.66565	Combination 3	2019		-0.231424	0.0159608	-0.0769149
4	Chr04_49823772	49823772	0.000294	0.847199	Combination 3	Joint		0.499926	-0.0690256	-0.155398
7	Chr07_6864306	6864306	0.000295	0.847199	Combination 3	Joint		0.312583	0.395205	-0.430981
1	Chr01_11619169	11619169	0.000295	0.847199	Combination 3	Joint		-0.0473893	0.102073	-0.268772
8	Chr08_3200150	3200150	0.000295	0.66565	Combination 3	2019		0.106089	-0.121749	-0.600757
10	Chr10_3005964	3005964	0.000296	0.66565	Combination 3	2019		0.0394462	-0.131963	-0.277104
4	Chr04_6866825	6866825	0.000298	0.91546	Combination 3	2017		-0.579192	0.359229	0.122374
4	Chr04_66908939	66908939	0.000299	0.91546	Combination 3	2017		0.0149321	-0.400216	0.130805
1	Chr01_2362406	2362406	0.0003	0.91546	Combination 3	2017		-0.297178	-0.338057	0.404686
5	Chr05_71708535	71708535	0.000302	0.675971	Combination 3	2019		-0.0495785	-0.0842806	-0.324117
9	Chr09_53977895	53977895	0.000303	0.847199	Combination 3	Joint		0.0411487	-0.233584	-0.0395587
1	Chr01_58483819	58483819	0.000304	0.847199	Combination 3	Joint		0.207427	0.0611337	0.138192
6	Chr06_50858401	50858401	0.000304	0.91546	Combination 3	2017		0.223423	0.149548	-0.215104
2	Chr02_1371465	1371465	0.000304	0.847199	Combination 3	Joint		0.254729	-0.217096	-0.370106
2	Chr02_17725317	17725317	0.000304	0.91546	Combination 3	2017		0.139158	-0.112005	0.0680545
3	Chr03_70962702	70962702	0.000305	0.847199	Combination 3	Joint		-0.600272	0.00894289	-0.097475
3	Chr03_24818447	24818447	0.000307	0.677235	Combination 3	2019		0.0462015	0.00657997	-0.283117
3	Chr03_4869664	4869664	0.000308	0.677235	Combination 3	2019		-0.192886	0.256318	0.030004
6	Chr06_52268287	52268287	0.000308	0.91546	Combination 3	2017		-0.0622882	-0.222448	-0.00864017
10	Chr10_51491820	51491820	0.000308	0.91546	Combination 3	2017		-0.116487	0.0175138	-0.147088
5	Chr05_68545927	68545927	0.000309	0.91546	Combination 3	2017		0.245741	-0.0594477	-0.260927
1	Chr01_57727364	57727364	0.00031	0.677235	Combination 3	2019		-0.113603	-0.244697	-0.586098
5	Chr05_69202483	69202483	0.00031	0.91546	Combination 3	2017		0.0818604	-0.110281	0.136821
10	Chr10_3916131	3916131	0.000311	0.847199	Combination 3	Joint		0.408798	0.163438	-0.176716
3	Chr03_57967180	57967180	0.000311	0.677235	Combination 3	2019		0.0671023	-0.197834	-0.00214791
10	Chr10_16019899	16019899	0.000312	0.847199	Combination 3	Joint		0.068635	-0.192761	0.264271
10	Chr10_50227244	50227244	0.000312	0.677235	Combination 3	2019		0.176539	0.174512	-0.0461868
6	Chr06_60407346	60407346	0.000313	0.847199	Combination 3	Joint		-0.0865359	0.542214	0.222698
8	Chr08_4847373	4847373	0.000314	0.91546	Combination 3	2017		-0.405701	-0.392134	0.0583026
2	Chr02_74370807	74370807	0.000314	0.677235	Combination 3	2019		0.610339	-0.227138	-0.48223
1	Chr01_19983107	19983107	0.000315	0.677235	Combination 3	2019		-0.167591	-0.0426066	-0.219242
5	Chr05_8736726	8736726	0.000316	0.677235	Combination 3	2019		0.109275	-0.167374	-0.0178803
10	Chr10_3001265	3001265	0.000316	0.847199	Combination 3	Joint		-0.0751822	-0.0483201	0.192183
8	Chr08_55530772	55530772	0.000316	0.677235	Combination 3	2019		-0.182279	-0.138454	0.0953361
3	Chr03_72457817	72457817	0.00032	0.847199	Combination 3	Joint		0.186295	-0.00521217	0.0840775
4	Chr04_49832975	49832975	0.000321	0.847199	Combination 3	Joint		0.51541	-0.0293878	-0.128824
8	Chr08_62406062	62406062	0.000322	0.847199	Combination 3	Joint		0.19183	-0.0791322	-0.113901
7	Chr07_59667096	59667096	0.000322	0.91546	Combination 3	2017		-0.0175865	0.263774	-0.0967941
10	Chr10_5725513	5725513	0.000323	0.847199	Combination 3	Joint		0.368454	0.00422123	0.0499245
6	Chr06_51426247	51426247	0.000326	0.91546	Combination 3	2017		0.0870205	-0.36421	-0.218385
1	Chr01_57842671	57842671	0.000327	0.847199	Combination 3	Joint		-0.137408	-0.333921	-0.451355
3	Chr03_4887876	4887876	0.000328	0.684586	Combination 3	2019		-0.168192	0.279759	0.0250488
2	Chr02_7817138	7817138	0.000329	0.91546	Combination 3	2017		0.136633	0.0659219	-0.184352
1	Chr01_67077620	67077620	0.00033	0.684586	Combination 3	2019		-0.0251698	-0.376486	-0.00068103
1	Chr01_68401683	68401683	0.000331	0.847199	Combination 3	Joint		0.365835	-0.0219391	-0.536275
3	Chr03_4982421	4982421	0.000331	0.684586	Combination 3	2019		-0.295701	-0.190237	0.278795
2	Chr02_64146787	64146787	0.000331	0.684586	Combination 3	2019		0.0822617	0.396878	0.1939
3	Chr03_69051158	69051158	0.000331	0.91546	Combination 3	2017		0.129335	0.15255	0.135041
6	Chr06_50709247	50709247	0.000332	0.847199	Combination 3	Joint		-0.022197	-0.131434	-0.154393
6	Chr06_55865428	55865428	0.000332	0.91546	Combination 3	2017		0.560846	0.0945055	-0.0830209
6	Chr06_54864121	54864121	0.000333	0.847199	Combination 3	Joint		-0.130423	-0.563006	-0.347785
1	Chr01_12672288	12672288	0.000333	0.684586	Combination 3	2019		-0.302693	-0.190604	-0.0106938
4	Chr04_52428558	52428558	0.000335	0.684586	Combination 3	2019		0.257863	-0.157251	0.212647
7	Chr07_3204774	3204774	0.000335	0.91546	Combination 3	2017		0.238352	0.269986	-0.0497596
4	Chr04_49924182	49924182	0.000337	0.847199	Combination 3	Joint		0.148253	0.117198	-0.174568
3	Chr03_73442008	73442008	0.000337	0.684586	Combination 3	2019		-0.235032	0.0977634	-0.0818841
6	Chr06_52562776	52562776	0.000337	0.684586	Combination 3	2019		0.196519	0.0824883	-0.160425
3	Chr03_57988611	57988611	0.000338	0.684586	Combination 3	2019		0.090378	-0.211779	-0.115639
1	Chr01_73905524	73905524	0.000338	0.684586	Combination 3	2019		-0.233608	0.0235338	-0.0659346
8	Chr08_61731856	61731856	0.000339	0.91546	Combination 3	2017		-0.299897	0.0172742	0.150327
5	Chr05_3741643	3741643	0.00034	0.684586	Combination 3	2019		-0.477328	-0.122923	0.0548893
6	Chr06_48696830	48696830	0.00034	0.847199	Combination 3	Joint		-0.0034368	0.179587	-0.2336
3	Chr03_60064633	60064633	0.000342	0.847199	Combination 3	Joint		0.256817	0.149452	0.0897612
8	Chr08_14961635	14961635	0.000342	0.684586	Combination 3	2019		0.250135	0.0762115	-0.0307252
1	Chr01_2819318	2819318	0.000342	0.847199	Combination 3	Joint		-0.0156103	0.341258	0.347234
5	Chr05_68539063	68539063	0.000342	0.91546	Combination 3	2017		0.24204	-0.084234	-0.2575
1	Chr01_6228710	6228710	0.000343	0.684586	Combination 3	2019		0.093398	-0.062766	-0.386624
5	Chr05_3514159	3514159	0.000344	0.684586	Combination 3	2019		0.0865259	0.0827305	-0.191013
4	Chr04_66166326	66166326	0.000345	0.91546	Combination 3	2017		-0.00247481	0.173711	0.27556
1	Chr01_68409015	68409015	0.000347	0.91546	Combination 3	2017		-0.0783031	-0.21791	-0.0953814
5	Chr05_3136081	3136081	0.000347	0.91546	Combination 3	2017		0.0406685	-0.0726448	0.226306
5	Chr05_5815149	5815149	0.000348	0.847199	Combination 3	Joint		0.27201	-0.11581	0.0743376
6	Chr06_54738681	54738681	0.00035	0.847199	Combination 3	Joint		0.106711	-0.350755	-0.385102
6	Chr06_52551524	52551524	0.00035	0.91546	Combination 3	2017		0.132597	0.339035	-0.0572248
3	Chr03_57971037	57971037	0.000355	0.847199	Combination 3	Joint		0.100242	-0.218349	-0.0251691
3	Chr03_5111462	5111462	0.000357	0.91546	Combination 3	2017		0.0243518	-0.466757	-0.0701309
7	Chr07_39193738	39193738	0.000357	0.847199	Combination 3	Joint		-0.231759	0.0123028	0.261304
3	Chr03_72617191	72617191	0.000357	0.91546	Combination 3	2017		-0.322815	0.120991	0.0426434
10	Chr10_5732399	5732399	0.000358	0.847199	Combination 3	Joint		0.397999	0.0480426	0.0536063
9	Chr09_50750865	50750865	0.000358	0.91546	Combination 3	2017		-0.374557	0.0110407	0.169945
3	Chr03_25801559	25801559	0.00036	0.847199	Combination 3	Joint		0.052321	-0.0618459	-0.28443
4	Chr04_66261930	66261930	0.000361	0.91546	Combination 3	2017		-0.0951083	0.15304	0.269173
4	Chr04_66197921	66197921	0.000363	0.91546	Combination 3	2017		-0.0872702	0.103918	0.305033
10	Chr10_53430172	53430172	0.000366	0.847199	Combination 3	Joint		0.440533	-0.185826	0.291327
10	Chr10_3005964	3005964	0.000368	0.847199	Combination 3	Joint		0.0430737	-0.0387933	-0.275094
4	Chr04_63515295	63515295	0.00037	0.91546	Combination 3	2017		0.165994	0.207766	-0.144006
6	Chr06_52551524	52551524	0.000371	0.847199	Combination 3	Joint		0.236386	0.240103	-0.157749
3	Chr03_21902439	21902439	0.000371	0.847199	Combination 3	Joint		-0.0305755	-0.11358	-0.301413
3	Chr03_21957497	21957497	0.000371	0.847199	Combination 3	Joint		-0.0305755	-0.11358	-0.301413
3	Chr03_21998154	21998154	0.000371	0.847199	Combination 3	Joint		-0.0305755	-0.11358	-0.301413
3	Chr03_22037178	22037178	0.000371	0.847199	Combination 3	Joint		-0.0305755	-0.11358	-0.301413
3	Chr03_22069459	22069459	0.000371	0.847199	Combination 3	Joint		-0.0305755	-0.11358	-0.301413
3	Chr03_22128221	22128221	0.000371	0.847199	Combination 3	Joint		-0.0305755	-0.11358	-0.301413
1	Chr01_58518213	58518213	0.000372	0.847199	Combination 3	Joint		-0.101017	-0.182667	-0.2723
1	Chr01_58523606	58523606	0.000372	0.847199	Combination 3	Joint		-0.101017	-0.182667	-0.2723
10	Chr10_61048475	61048475	0.000373	0.847199	Combination 3	Joint		-0.122194	-0.0712824	-0.151712
4	Chr04_59309946	59309946	0.000375	0.847199	Combination 3	Joint		0.019472	-0.160961	0.128724
1	Chr01_51527345	51527345	0.000375	0.91546	Combination 3	2017		0.0184726	-0.0164802	-0.19736
4	Chr04_50104786	50104786	0.000376	0.847199	Combination 3	Joint		0.135933	0.0730341	-0.237707
3	Chr03_71018395	71018395	0.000376	0.847199	Combination 3	Joint		-0.295392	-0.239868	-0.017712
5	Chr05_62991079	62991079	0.000376	0.91546	Combination 3	2017		0.0500464	-0.287971	-0.160155
5	Chr05_5306180	5306180	0.00038	0.91546	Combination 3	2017		-0.00644824	-0.179258	0.0496168
3	Chr03_72617373	72617373	0.000381	0.91546	Combination 3	2017		-0.316002	0.142448	0.0169761
5	Chr05_6955761	6955761	0.000385	0.91546	Combination 3	2017		0.193205	0.0293068	0.0461646
7	Chr07_39193738	39193738	0.000385	0.91546	Combination 3	2017		-0.269034	0.0411459	0.206834
10	Chr10_3902143	3902143	0.000386	0.847199	Combination 3	Joint		0.378669	0.146915	-0.115955
3	Chr03_55550060	55550060	0.000386	0.847199	Combination 3	Joint		-0.129637	-0.204132	-0.0471415
2	Chr02_2652560	2652560	0.000386	0.91546	Combination 3	2017		-0.158526	-0.175022	0.00717034
3	Chr03_72435777	72435777	0.000388	0.91546	Combination 3	2017		0.127552	0.0626864	0.172416
9	Chr09_53986107	53986107	0.000388	0.91546	Combination 3	2017		-0.0258669	-0.239133	0.00603944
1	Chr01_3905160	3905160	0.000388	0.847199	Combination 3	Joint		0.0329366	0.485238	-0.160291
10	Chr10_17486145	17486145	0.000388	0.91546	Combination 3	2017		-0.107888	-0.202197	0.309237
9	Chr09_2500873	2500873	0.000392	0.91546	Combination 3	2017		0.056337	0.00127333	0.327092
2	Chr02_59818428	59818428	0.000392	0.91546	Combination 3	2017		-0.156658	-0.139099	0.19054
7	Chr07_3697301	3697301	0.000392	0.847199	Combination 3	Joint		0.0899932	0.268869	-0.049106
8	Chr08_53860949	53860949	0.000393	0.847199	Combination 3	Joint		-0.141039	-0.105509	-0.0128373
1	Chr01_5956385	5956385	0.000397	0.847199	Combination 3	Joint		-0.203252	-0.181808	0.17245
9	Chr09_53628207	53628207	0.000401	0.847199	Combination 3	Joint		-0.135055	-0.360126	-0.528916
6	Chr06_50806897	50806897	0.000401	0.91546	Combination 3	2017		-0.0364827	0.170591	0.0960335
1	Chr01_74512365	74512365	0.000404	0.91546	Combination 3	2017		0.0781294	-0.0503131	-0.203839
2	Chr02_2832704	2832704	0.000405	0.847199	Combination 3	Joint		0.129877	0.129878	0.187792
3	Chr03_72900831	72900831	0.000408	0.847199	Combination 3	Joint		0.0100581	0.195358	0.0556878
3	Chr03_73422482	73422482	0.000408	0.847199	Combination 3	Joint		-0.0608754	0.187194	-0.109878
3	Chr03_26002887	26002887	0.000408	0.847199	Combination 3	Joint		0.312531	-0.220889	-0.40164
2	Chr02_66838594	66838594	0.000408	0.91546	Combination 3	2017		-0.20897	-0.16404	0.286569
3	Chr03_73312146	73312146	0.000412	0.91546	Combination 3	2017		-0.0329229	-0.153288	0.21819
1	Chr01_68027329	68027329	0.000412	0.847199	Combination 3	Joint		-0.0972643	0.0560345	0.181499
10	Chr10_3028272	3028272	0.000413	0.847199	Combination 3	Joint		0.254616	-0.00777118	-0.649056
3	Chr03_72469637	72469637	0.000415	0.91546	Combination 3	2017		0.205912	0.182093	0.521179
3	Chr03_72471347	72471347	0.000415	0.91546	Combination 3	2017		0.205912	0.182093	0.521179
4	Chr04_66272787	66272787	0.000415	0.91546	Combination 3	2017		-0.113213	0.148785	0.28539
3	Chr03_5136332	5136332	0.000416	0.91546	Combination 3	2017		0.0698872	-0.225499	-0.0857627
2	Chr02_1034414	1034414	0.00042	0.91546	Combination 3	2017		-0.114323	-0.272019	-0.356656
10	Chr10_2997490	2997490	0.00042	0.847199	Combination 3	Joint		0.136898	-0.0267725	-0.365697
10	Chr10_55763262	55763262	0.000422	0.91546	Combination 3	2017		0.489738	0.0849802	-0.180975
8	Chr08_61292406	61292406	0.000422	0.91546	Combination 3	2017		-0.271332	-0.037552	0.0240218
2	Chr02_60591092	60591092	0.000423	0.91546	Combination 3	2017		0.240462	-0.0304766	-0.698843
5	Chr05_62632763	62632763	0.000424	0.91546	Combination 3	2017		-0.171249	-0.155059	0.0625641
4	Chr04_66264239	66264239	0.000424	0.91546	Combination 3	2017		-0.109284	0.15331	0.281697
1	Chr01_62738241	62738241	0.000425898	0.91546	Combination 3	2017		0.054763	0.171905	0.317298
5	Chr05_2048319	2048319	0.000427	0.91546	Combination 3	2017		-0.237204	0.200666	0.339035
5	Chr05_62635479	62635479	0.00043	0.91546	Combination 3	2017		-0.142167	-0.206323	0.0211341
8	Chr08_1951056	1951056	0.000432	0.91546	Combination 3	2017		-0.107358	-0.301412	0.270413
6	Chr06_50747221	50747221	0.000432	0.847199	Combination 3	Joint		-0.0356292	0.0979243	0.177796
2	Chr02_1988790	1988790	0.000432	0.847199	Combination 3	Joint		-0.0497624	0.313549	0.0102997
3	Chr03_5111286	5111286	0.000434	0.847199	Combination 3	Joint		0.109696	-0.339854	0.0793038
3	Chr03_72437862	72437862	0.000435	0.91546	Combination 3	2017		0.133824	0.0586575	0.165851
3	Chr03_71014334	71014334	0.000435	0.847199	Combination 3	Joint		-0.272585	-0.252815	-0.0345964
6	Chr06_51400655	51400655	0.000435	0.91546	Combination 3	2017		0.00148554	-0.309022	-0.207444
9	Chr09_2650546	2650546	0.000437	0.91546	Combination 3	2017		-0.223506	-0.0797418	0.297653
6	Chr06_51405974	51405974	0.000437	0.91546	Combination 3	2017		-0.0461751	-0.215956	-0.0624573
3	Chr03_57962281	57962281	0.000438	0.847199	Combination 3	Joint		0.016494	-0.210355	0.0143036
2	Chr02_12504363	12504363	0.00044	0.847199	Combination 3	Joint		0.424286	0.010364	-0.355447
1	Chr01_59669228	59669228	0.000441	0.91546	Combination 3	2017		0.21803	0.313347	-0.341517
1	Chr01_57231344	57231344	0.000441	0.847199	Combination 3	Joint		-0.211815	-0.154166	-0.479564
3	Chr03_72519672	72519672	0.000445	0.91546	Combination 3	2017		0.258705	0.126976	0.603322
1	Chr01_76685650	76685650	0.000448	0.91546	Combination 3	2017		-0.505908	-0.0688715	0.224397
1	Chr01_58482411	58482411	0.00045	0.847199	Combination 3	Joint		0.0987828	-0.0502349	0.151519
4	Chr04_56625374	56625374	0.000451	0.91546	Combination 3	2017		0.0794345	-0.138705	0.119943
7	Chr07_60048421	60048421	0.000457	0.847199	Combination 3	Joint		-0.0886528	-0.159064	0.0197542
4	Chr04_66204721	66204721	0.000458	0.91546	Combination 3	2017		-0.104358	0.0632312	0.233101
4	Chr04_66282260	66282260	0.000459	0.91546	Combination 3	2017		-0.0682908	0.185706	0.258805
5	Chr05_5826940	5826940	0.000461	0.847199	Combination 3	Joint		0.154226	-0.102298	-0.0857852
1	Chr01_58508743	58508743	0.000462	0.847199	Combination 3	Joint		-0.141953	-0.0278399	-0.120206
3	Chr03_72906082	72906082	0.000464	0.91546	Combination 3	2017		0.0873193	-0.149667	-0.0756373
[truncated: 10,901 more rows]

## Sheet: S4 Top TWAS Genes
S4 Top 1% of genes identified via TWAS for each trait, tissue, and model year. Gene ID, chromosome, upper and lower thresholds (bp), trait name, likelihood ratio p-value, marker test R2 value, FDR-adjusted p-value, model year, and measured tissue are provided. Joint model includes environmental term accounting for measurement year. 3L, tissue sampled from third leaf; GP, tissue sampled from growi…
Gene	Chromosome	Lower threshold	Upper threshold	Trait	p-value (lrt)	R2	FDR-adjusted p-value	Year	Tissue	Estimate
Sobic.003G356700	3	67501905	67502111	Fv/Fm	1.24e-05	9.0800000000000006E-2	0.20827	Joint	3L	0.04939
Sobic.002G000600	2	138578	141716	Fv/Fm	1.87e-05	8.5860000000000006E-2	0.313779	2019	3L	-0.079222
Sobic.009G051600	9	5235692	5239407	Fv/Fm	2.2e-05	9.1139999999999999E-2	0.367872	2017	3L	0.08413
Sobic.003G300300	3	63132077	63137246	Fv/Fm	3.67e-05	9.2149999999999996E-2	0.716554	2019	GP	0.08508
Sobic.003G387700	3	69927911	69928396	Fv/Fm	4.92e-05	8.6099999999999996E-2	0.444103	Joint	GP	-0.066532
Sobic.009G014000	9	1215234	1228933	Fv/Fm	5.9e-05	8.4390000000000007E-2	0.444103	Joint	GP	0.07097
Sobic.002G142600	2	23355449	23362160	Fv/Fm	6.51e-05	7.6600000000000001E-2	0.540327	Joint	3L	0.07174
Sobic.003G387700	3	69927911	69928396	Fv/Fm	8.5e-05	8.3960000000000007E-2	0.829755	2019	GP	-0.071458
Sobic.009G080900	9	11308588	11310083	Fv/Fm	0.0001	7.7280000000000001E-2	0.524108	2017	3L	0.04343
Sobic.004G271300	4	61523325	61530323	Fv/Fm	0.000113	7.0650000000000004E-2	0.660472	2019	3L	-0.035353
Sobic.010G007500	10	595360	597135	Fv/Fm	0.000116	7.7990000000000004E-2	0.444103	Joint	GP	-0.063366
Sobic.002G142600	2	23355449	23362160	Fv/Fm	0.000118	7.0260000000000003E-2	0.660472	2019	3L	0.07477
Sobic.009G193400	9	54481431	54488083	Fv/Fm	0.000144	7.3929999999999996E-2	0.524108	2017	3L	0.07637
Sobic.009G080900	9	11308588	11310083	Fv/Fm	0.000146	6.9629999999999997E-2	0.540327	Joint	3L	0.04362
Sobic.002G076800	2	8004066	8023408	Fv/Fm	0.000149	7.5630000000000003E-2	0.444103	Joint	GP	-0.086739
Sobic.003G356700	3	67501905	67502111	Fv/Fm	0.000157	7.3139999999999997E-2	0.524108	2017	3L	0.04189
Sobic.009G014000	9	1215234	1228933	Fv/Fm	0.000167	7.3510000000000006E-2	0.911498	2017	GP	0.0626
Sobic.003G304400	3	63468006	63474425	Fv/Fm	0.000177	7.4039999999999995E-2	0.444103	Joint	GP	0.06856
Sobic.004G347400	4	67675111	67679636	Fv/Fm	0.000187	7.3499999999999996E-2	0.444103	Joint	GP	0.08112
Sobic.004G121300	4	13287966	13290690	Fv/Fm	0.000197	6.5930000000000002E-2	0.672091	2019	3L	0.07095
Sobic.002G000600	2	138578	141716	Fv/Fm	0.000198	6.6960000000000006E-2	0.540327	Joint	3L	-0.063926
Sobic.004G336700	4	66857855	66860461	Fv/Fm	0.000201	6.5750000000000003E-2	0.672091	2019	3L	0.05002
Sobic.010G265800	10	60130174	60132537	Fv/Fm	0.000204	7.2679999999999995E-2	0.444103	Joint	GP	0.07805
Sobic.010G265800	10	60130174	60132537	Fv/Fm	0.000204	7.5380000000000003E-2	0.90841	2019	GP	0.08661
Sobic.004G181500	4	53432975	53436905	Fv/Fm	0.000206	6.6629999999999995E-2	0.540327	Joint	3L	0.04166
Sobic.003G407200	3	71482621	71488915	Fv/Fm	0.000216	7.0230000000000001E-2	0.524108	2017	3L	0.06163
Sobic.006G198600	6	55090550	55096315	Fv/Fm	0.000219	7.0949999999999999E-2	0.911498	2017	GP	0.06437
Sobic.009G167400	9	52353534	52356363	Fv/Fm	0.000219	7.1999999999999995E-2	0.444103	Joint	GP	-0.065789
Sobic.001G126500	1	9944855	9946110	Fv/Fm	0.000223	7.1819999999999995E-2	0.444103	Joint	GP	0.05999
Sobic.001G102800	1	7885919	7887015	Fv/Fm	0.000225	6.9830000000000003E-2	0.524108	2017	3L	-0.078267
Sobic.003G289900	3	62236524	62241208	Fv/Fm	0.000231	6.5619999999999998E-2	0.540327	Joint	3L	0.05251
Sobic.008G010100	8	819153	826858	Fv/Fm	0.000233	6.9510000000000002E-2	0.524108	2017	3L	0.04761
Sobic.003G113300	3	10183842	10188034	Fv/Fm	0.000238	7.1239999999999998E-2	0.444103	Joint	GP	-0.06236
Sobic.002G280600	2	66187889	66189097	Fv/Fm	0.000246	6.5060000000000007E-2	0.540327	Joint	3L	0.04987
Sobic.006G110900	6	47944858	47953240	Fv/Fm	0.00025	7.0749999999999993E-2	0.444103	Joint	GP	0.02594
Sobic.004G121300	4	13287966	13290690	Fv/Fm	0.000258	6.4659999999999995E-2	0.540327	Joint	3L	0.06415
Sobic.004G273600	4	61736447	61738338	Fv/Fm	0.000263	6.8409999999999999E-2	0.524108	2017	3L	0.04823
Sobic.005G025800	5	2293103	2295833	Fv/Fm	0.00028	6.8659999999999999E-2	0.911498	2017	GP	0.09032
Sobic.001G244700	1	25518645	25523218	Fv/Fm	0.000292	6.7449999999999996E-2	0.524108	2017	3L	0.0394
Sobic.003G300300	3	63132077	63137246	Fv/Fm	0.00031	6.8729999999999999E-2	0.503559	Joint	GP	0.0676
Sobic.003G238000	3	57764545	57768010	Fv/Fm	0.000313	6.6790000000000002E-2	0.524108	2017	3L	0.06326
Sobic.003G319700	3	64746205	64749560	Fv/Fm	0.000344	6.2149999999999997E-2	0.570285	Joint	3L	0.04904
Sobic.010G007500	10	595360	597135	Fv/Fm	0.000347	7.0190000000000002E-2	0.90841	2019	GP	-0.065487
Sobic.004G059400	4	4769181	4772578	Fv/Fm	0.000351	6.0970000000000003E-2	0.973861	2019	3L	-0.056177
Sobic.004G191500	4	54334180	54337087	Fv/Fm	0.000353	6.9989999999999997E-2	0.90841	2019	GP	0.05711
Sobic.009G082700	9	12048193	12084044	Fv/Fm	0.00037	6.7030000000000006E-2	0.550504	Joint	GP	-0.062628
Sobic.010G257700	10	59552930	59555649	Fv/Fm	0.000379	6.132E-2	0.570285	Joint	3L	-0.036482
Sobic.010G054900	10	4287836	4299943	Fv/Fm	0.00038	6.1289999999999997E-2	0.570285	Joint	3L	-0.046053
Sobic.004G064800	4	5225123	5229272	Fv/Fm	0.000395	6.6420000000000007E-2	0.550504	Joint	GP	0.06047
Sobic.004G062900	4	5058495	5064105	Fv/Fm	0.00041	6.5089999999999995E-2	0.911498	2017	GP	-0.039556
Sobic.004G059400	4	4769181	4772578	Fv/Fm	0.000439	6.003E-2	0.570285	Joint	3L	-0.051281
Sobic.001G094800	1	7279220	7281235	Fv/Fm	0.000448	6.3490000000000005E-2	0.530941	2017	3L	0.04134
Sobic.005G157000	5	62889337	62905779	Fv/Fm	0.000449	5.9839999999999997E-2	0.570285	Joint	3L	0.05873
Sobic.010G054900	10	4287836	4299943	Fv/Fm	0.000463	5.8590000000000003E-2	0.973861	2019	3L	-0.049149
Sobic.003G289900	3	62236524	62241208	Fv/Fm	0.000465	5.8560000000000001E-2	0.973861	2019	3L	0.05397
Sobic.003G383700	3	69668555	69671337	Fv/Fm	0.000476	6.293E-2	0.530941	2017	3L	-0.040789
Sobic.002G277900	2	66011473	66012492	Fv/Fm	0.000477	6.2909999999999994E-2	0.530941	2017	3L	-0.03076
Sobic.001G037100	1	2754783	2779075	Fv/Fm	0.00048	6.2850000000000003E-2	0.530941	2017	3L	0.0747
Sobic.009G056300	9	5725140	5729380	Fv/Fm	0.000481	6.2829999999999997E-2	0.530941	2017	3L	0.05534
Sobic.002G067000	2	6624805	6631010	Fv/Fm	0.000484	5.919E-2	0.570285	Joint	3L	-0.016712
Sobic.002G076800	2	8004066	8023408	Fv/Fm	0.000489	6.6799999999999998E-2	0.90841	2019	GP	-0.088617
Sobic.004G145701	4	45024888	45027051	Fv/Fm	0.000492	6.6729999999999998E-2	0.90841	2019	GP	-0.044946
Sobic.010G106300	10	10185154	10186173	Fv/Fm	0.000507	6.2330000000000003E-2	0.530941	2017	3L	0.03326
Sobic.001G326300	1	61337689	61349218	Fv/Fm	0.000511	6.6360000000000002E-2	0.90841	2019	GP	-0.069742
Sobic.006G222800	6	56893899	56909878	Fv/Fm	0.00052745	6.3670000000000004E-2	0.664105	Joint	GP	-0.057732
Sobic.004G304700	4	64344407	64348575	Fv/Fm	0.000533	6.2640000000000001E-2	0.911498	2017	GP	0.05417
Sobic.001G539500	1	80232582	80235424	Fv/Fm	0.000538	5.8259999999999999E-2	0.570285	Joint	3L	0.07306
Sobic.006G189700	6	54390319	54390798	Fv/Fm	0.000545	6.5729999999999997E-2	0.90841	2019	GP	-0.050497
Sobic.010G257300	10	59537370	59540146	Fv/Fm	0.000545	5.815E-2	0.570285	Joint	3L	0.05455
Sobic.002G085400	2	9072179	9080156	Fv/Fm	0.000553	6.5579999999999999E-2	0.90841	2019	GP	-0.031443
Sobic.004G332100	4	66508556	66509948	Fv/Fm	0.000583	6.1809999999999997E-2	0.911498	2017	GP	-0.046255
Sobic.010G066400	10	5317967	5319160	Fv/Fm	0.000587	6.2649999999999997E-2	0.664105	Joint	GP	-0.062451
Sobic.009G051600	9	5235692	5239407	Fv/Fm	0.000588	5.7489999999999999E-2	0.579165	Joint	3L	0.0707
Sobic.001G326300	1	61337689	61349218	Fv/Fm	0.000593	6.2570000000000001E-2	0.664105	Joint	GP	-0.062305
Sobic.008G056200	8	5842418	5858787	Fv/Fm	0.000596	6.4850000000000005E-2	0.90841	2019	GP	0.04611
Sobic.003G218200	3	55359955	55362342	Fv/Fm	0.000604	6.472E-2	0.90841	2019	GP	0.07623
Sobic.007G050500	7	5118316	5122005	Fv/Fm	0.000646	6.0100000000000001E-2	0.583049	2017	3L	0.04152
Sobic.008G170400	8	60449470	60462626	Fv/Fm	0.000653	6.164E-2	0.664105	Joint	GP	-0.029958
Sobic.004G289400	4	63056960	63060508	Fv/Fm	0.000685	6.0290000000000003E-2	0.911498	2017	GP	0.06726
Sobic.006G185200	6	54025478	54050747	Fv/Fm	0.000689	5.9499999999999997E-2	0.583049	2017	3L	0.04855
Sobic.004G036900	4	2962693	2966167	Fv/Fm	0.000691	5.9479999999999998E-2	0.583049	2017	3L	0.04501
Sobic.002G256100	2	64224309	64225793	Fv/Fm	0.000692	6.1100000000000002E-2	0.664105	Joint	GP	-0.067967
Sobic.002G306900	2	68148553	68150419	Fv/Fm	0.000695	6.3329999999999997E-2	0.90841	2019	GP	0.06263
Sobic.001G092200	1	7121156	7129040	Fv/Fm	0.000697	5.9400000000000001E-2	0.583049	2017	3L	0.03858
Sobic.004G181500	4	53432975	53436905	Fv/Fm	0.000706	5.4980000000000001E-2	0.999232	2019	3L	0.04167
Sobic.004G122900	4	13820967	13824861	Fv/Fm	0.000713	5.5800000000000002E-2	0.627825	Joint	3L	0.05579
Sobic.009G063800	9	6788272	6790683	Fv/Fm	0.000748	5.8740000000000001E-2	0.584407	2017	3L	0.05167
Sobic.003G311500	3	63973227	63980728	Fv/Fm	0.000763	5.9290000000000002E-2	0.911498	2017	GP	0.05114
Sobic.001G315200	1	60365590	60366363	Fv/Fm	0.000763	5.5219999999999998E-2	0.627825	Joint	3L	0.02768
Sobic.001G443900	1	72103406	72108443	Fv/Fm	0.000764	5.5199999999999999E-2	0.627825	Joint	3L	0.04092
Sobic.007G000200	7	27486	38531	Fv/Fm	0.00077	6.232E-2	0.90841	2019	GP	0.07739
Sobic.006G076400	6	44092292	44092702	Fv/Fm	0.000781	5.4109999999999998E-2	0.999232	2019	3L	-0.031306
Sobic.004G268000	4	61204063	61207274	Fv/Fm	0.000788	6.2100000000000002E-2	0.90841	2019	GP	0.05621
Sobic.005G169400	5	64820847	64824391	Fv/Fm	0.000788	5.985E-2	0.664105	Joint	GP	0.02051
Sobic.004G151800	4	48035413	48044028	Fv/Fm	0.000795	6.2E-2	0.90841	2019	GP	0.07589
Sobic.001G408800	1	69255032	69259283	Fv/Fm	0.000819	5.7910000000000003E-2	0.584407	2017	3L	-0.053355
Sobic.009G128000	9	48143904	48159632	Fv/Fm	0.00083	6.1580000000000003E-2	0.90841	2019	GP	-0.023268
Sobic.010G008700	10	733141	736171	Fv/Fm	0.000836	5.7709999999999997E-2	0.584407	2017	3L	-0.046755
Sobic.009G060400	9	6341039	6351727	Fv/Fm	0.000839	5.3499999999999999E-2	0.999232	2019	3L	-0.055366
Sobic.004G348300	4	67748079	67751770	Fv/Fm	0.000842	5.9229999999999998E-2	0.664105	Joint	GP	0.07557
Sobic.003G161500	3	19272846	19277057	Fv/Fm	0.000849	5.8290000000000002E-2	0.911498	2017	GP	-0.051832
Sobic.004G264800	4	60973250	60973747	Fv/Fm	0.000853	5.9110000000000003E-2	0.664105	Joint	GP	-0.064424
Sobic.009G222600	9	56533043	56534117	Fv/Fm	0.000856	6.1280000000000001E-2	0.90841	2019	GP	-0.068672
Sobic.007G028900	7	2622086	2625874	Fv/Fm	0.00086	5.9029999999999999E-2	0.664105	Joint	GP	-0.061092
Sobic.002G270900	2	65444371	65458882	Fv/Fm	0.000871	5.7340000000000002E-2	0.584407	2017	3L	-0.047572
Sobic.010G185500	10	52560136	52568947	Fv/Fm	0.000878	5.883E-2	0.664105	Joint	GP	0.07456
Sobic.003G444200	3	74257188	74258821	Fv/Fm	0.000878	5.3990000000000003E-2	0.627825	Joint	3L	0.03725
Sobic.002G186400	2	57043537	57044646	Fv/Fm	0.000893	5.2970000000000003E-2	0.999232	2019	3L	-0.055434
Sobic.004G237300	4	58518527	58519723	Fv/Fm	0.000903	5.8569999999999997E-2	0.664105	Joint	GP	-0.058629
Sobic.004G037600	4	3053558	3054163	Fv/Fm	0.000911	5.6919999999999998E-2	0.584407	2017	3L	0.04736
Sobic.003G011200	3	985783	987177	Fv/Fm	0.000913	5.3650000000000003E-2	0.627825	Joint	3L	-0.028709
Sobic.009G137800	9	49471961	49474404	Fv/Fm	0.000915	5.688E-2	0.584407	2017	3L	-0.069676
Sobic.006G110300	6	47912362	47918020	Fv/Fm	0.000942	5.6599999999999998E-2	0.584407	2017	3L	0.04923
Sobic.006G270200	6	60251856	60255608	Fv/Fm	0.000952	5.3280000000000001E-2	0.627825	Joint	3L	0.05257
Sobic.001G177300	1	14921489	14926931	Fv/Fm	0.000953	5.2409999999999998E-2	0.999232	2019	3L	-0.036312
Sobic.002G304000	2	67973716	67976058	Fv/Fm	0.000956	5.8020000000000002E-2	0.664105	Joint	GP	0.05622
Sobic.009G032100	9	2879016	2888360	Fv/Fm	0.000957	5.8009999999999999E-2	0.664105	Joint	GP	0.05689
Sobic.001G493001	1	76219935	76221609	Fv/Fm	0.000967	5.3150000000000003E-2	0.627825	Joint	3L	-0.032152
Sobic.002G010200	2	975810	981235	Fv/Fm	0.000976	5.7820000000000003E-2	0.664105	Joint	GP	-0.046505
Sobic.007G079400	7	9299393	9302268	Fv/Fm	0.000989	5.985E-2	0.90841	2019	GP	0.06597
Sobic.002G233500	2	62419948	62439760	Fv/Fm	0.000993	5.6120000000000003E-2	0.593582	2017	3L	0.02129
Sobic.003G135500	3	12866233	12872371	Fv/Fm	0.000999	5.7610000000000001E-2	0.664105	Joint	GP	0.07075
Sobic.005G132600	5	57691627	57696131	Fv/Fm	0.001	5.2830000000000002E-2	0.627825	Joint	3L	0.03341
Sobic.008G170400	8	60449470	60462626	Fv/Fm	0.00102	5.6570000000000002E-2	0.911498	2017	GP	-0.027124
Sobic.002G290700	2	66897313	66911465	Fv/Fm	0.00102	5.2650000000000002E-2	0.627825	Joint	3L	0.03464
Sobic.005G002000	5	143842	157733	Fv/Fm	0.00102	5.2720000000000003E-2	0.627825	Joint	3L	0.04162
Sobic.001G539500	1	80232582	80235424	Fv/Fm	0.00104	5.1630000000000002E-2	0.999232	2019	3L	0.07516
Sobic.003G313900	3	64211827	64227394	Fv/Fm	0.00105	5.561E-2	0.594071	2017	3L	0.03399
Sobic.004G150200	4	47423107	47425914	Fv/Fm	0.00105	5.6309999999999999E-2	0.911498	2017	GP	0.08621
Sobic.008G010100	8	819153	826858	Fv/Fm	0.00105	5.2440000000000001E-2	0.627825	Joint	3L	0.04376
Sobic.001G370900	1	65923092	65933183	Fv/Fm	0.00106	5.6189999999999997E-2	0.911498	2017	GP	0.05682
Sobic.004G347400	4	67675111	67679636	Fv/Fm	0.00106	5.9150000000000001E-2	0.90841	2019	GP	0.07926
Sobic.001G370900	1	65923092	65933183	Fv/Fm	0.00106	5.7049999999999997E-2	0.664105	Joint	GP	0.06058
Sobic.007G009700	7	889179	892490	Fv/Fm	0.00108	5.5379999999999999E-2	0.594071	2017	3L	0.06034
Sobic.005G023000	5	2080060	2085625	Fv/Fm	0.00108	5.6050000000000003E-2	0.911498	2017	GP	-0.060768
Sobic.005G062800	5	6808609	6821258	Fv/Fm	0.00109	5.6779999999999997E-2	0.664105	Joint	GP	0.05517
Sobic.001G373700	1	66180790	66189361	Fv/Fm	0.0011	5.5210000000000002E-2	0.594071	2017	3L	0.04577
Sobic.001G510600	1	77827049	77827894	Fv/Fm	0.0011	5.67E-2	0.664105	Joint	GP	-0.065964
Sobic.002G031600	2	2884469	2897013	Fv/Fm	0.00112	5.1830000000000001E-2	0.646588	Joint	3L	-0.045109
Sobic.002G142500	2	23341861	23347152	Fv/Fm	0.00114	5.0849999999999999E-2	0.999232	2019	3L	0.04415
Sobic.002G023100	2	2119632	2122009	Fv/Fm	0.00114	5.8450000000000002E-2	0.90841	2019	GP	0.06371
Sobic.002G062300	2	6019705	6026784	Fv/Fm	0.00116	5.5379999999999999E-2	0.911498	2017	GP	0.01651
Sobic.006G270200	6	60251856	60255608	Fv/Fm	0.00118	5.4489999999999997E-2	0.596179	2017	3L	0.05024
Sobic.003G446100	3	74381326	74384007	Fv/Fm	0.0012	5.4339999999999999E-2	0.596179	2017	3L	0.07733
Sobic.003G248500	3	58737647	58745228	Fv/Fm	0.0012	5.5829999999999998E-2	0.664105	Joint	GP	0.02788
Sobic.002G090800	2	9480967	9485612	Fv/Fm	0.00122	5.1150000000000001E-2	0.659533	Joint	3L	-0.049333
Sobic.003G254900	3	59321726	59322859	Fv/Fm	0.00123	5.1060000000000001E-2	0.659533	Joint	3L	-0.035015
Sobic.007G020500	7	1925314	1942251	Fv/Fm	0.00125	5.008E-2	0.999232	2019	3L	0.04447
Sobic.001G264000	1	48924711	49003500	Fv/Fm	0.00125	5.7540000000000001E-2	0.90841	2019	GP	0.06536
Sobic.005G106200	5	19917808	19922667	Fv/Fm	0.00125	5.5440000000000003E-2	0.664105	Joint	GP	0.04916
Sobic.001G233800	1	22997515	23060669	Fv/Fm	0.00126	5.3949999999999998E-2	0.596179	2017	3L	-0.051454
Sobic.001G493001	1	76219935	76221609	Fv/Fm	0.00126	5.0029999999999998E-2	0.999232	2019	3L	-0.034172
Sobic.006G176600	6	53182775	53186707	Fv/Fm	0.00128	5.525E-2	0.664105	Joint	GP	0.06303
Sobic.003G106900	3	9679586	9680899	Fv/Fm	0.00129	5.0619999999999998E-2	0.659533	Joint	3L	0.02257
Sobic.002G332400	2	70108198	70110262	Fv/Fm	0.00129	5.5160000000000001E-2	0.664105	Joint	GP	0.06567
Sobic.001G418900	1	69964508	69964862	Fv/Fm	0.0013	5.7119999999999997E-2	0.90841	2019	GP	0.07312
Sobic.001G481700	1	75328613	75331221	Fv/Fm	0.0013	5.0549999999999998E-2	0.659533	Joint	3L	0.03894
Sobic.002G085400	2	9072179	9080156	Fv/Fm	0.00132	5.4969999999999998E-2	0.664105	Joint	GP	-0.026174
Sobic.006G201900	6	55323249	55333984	Fv/Fm	0.00133	5.6939999999999998E-2	0.90841	2019	GP	-0.048178
Sobic.009G167400	9	52353534	52356363	Fv/Fm	0.00134	5.3999999999999999E-2	0.911498	2017	GP	-0.053846
Sobic.003G218200	3	55359955	55362342	Fv/Fm	0.00134	5.4820000000000001E-2	0.664105	Joint	GP	0.06454
Sobic.003G333700	3	65743772	65746329	Fv/Fm	0.00136	5.3850000000000002E-2	0.911498	2017	GP	0.05201
Sobic.004G112900	4	11134308	11146393	Fv/Fm	0.0014	5.441E-2	0.664105	Joint	GP	0.05736
Sobic.005G154850	5	62646063	62661021	Fv/Fm	0.00141	4.9059999999999999E-2	0.999232	2019	3L	0.03615
Sobic.010G273800	10	60689183	60694820	Fv/Fm	0.00142	5.28E-2	0.596179	2017	3L	0.05585
Sobic.002G109400	2	13297690	13319494	Fv/Fm	0.00143	5.2780000000000001E-2	0.596179	2017	3L	0.0203
Sobic.006G273100	6	60450694	60464294	Fv/Fm	0.00143	5.2780000000000001E-2	0.596179	2017	3L	0.03086
Sobic.006G087200	6	45639299	45642878	Fv/Fm	0.00144	5.2670000000000002E-2	0.596179	2017	3L	0.03935
Sobic.010G159000	10	46691437	46730303	Fv/Fm	0.00145	5.262E-2	0.596179	2017	3L	-0.020169
Sobic.001G127200	1	9989425	9991662	Fv/Fm	0.00145	5.3260000000000002E-2	0.911498	2017	GP	0.05909
Sobic.003G254900	3	59321726	59322859	Fv/Fm	0.00146	5.253E-2	0.596179	2017	3L	-0.033565
Sobic.003G323500	3	65000902	65003555	Fv/Fm	0.00146	5.253E-2	0.596179	2017	3L	0.02392
Sobic.004G020100	4	1583938	1587952	Fv/Fm	0.00147	4.8660000000000002E-2	0.999232	2019	3L	0.06799
Sobic.004G027100	4	2160547	2165402	Fv/Fm	0.00149	4.9360000000000001E-2	0.711535	Joint	3L	0.07626
Sobic.009G013100	9	1145061	1159486	Fv/Fm	0.0015	5.296E-2	0.911498	2017	GP	-0.026153
Sobic.004G315400	4	65165825	65168003	Fv/Fm	0.0015	4.9320000000000003E-2	0.711535	Joint	3L	0.04649
Sobic.004G246900	4	59453872	59457455	Fv/Fm	0.00151	4.8480000000000002E-2	0.999232	2019	3L	0.06603
Sobic.001G255300	1	29322977	29324473	Fv/Fm	0.00151	5.3670000000000002E-2	0.664105	Joint	GP	-0.045349
Sobic.001G259000	1	31004117	31010646	Fv/Fm	0.00152	5.28E-2	0.911498	2017	GP	0.06641
Sobic.010G251300	10	59061249	59067269	Fv/Fm	0.00152	4.8399999999999999E-2	0.999232	2019	3L	-0.070775
Sobic.001G543300	1	80704855	80706677	Fv/Fm	0.00152	5.561E-2	0.90841	2019	GP	0.09294
Sobic.008G179000	8	61273138	61274979	Fv/Fm	0.00153	5.2769999999999997E-2	0.911498	2017	GP	0.05
Sobic.006G190000	6	54415601	54422527	Fv/Fm	0.00153	4.913E-2	0.711535	Joint	3L	0.03173
Sobic.004G001500	4	125696	134080	Fv/Fm	0.00153	5.357E-2	0.664105	Joint	GP	0.06629
Sobic.010G245900	10	58558028	58568311	Fv/Fm	0.00154	4.8300000000000003E-2	0.999232	2019	3L	-0.038408
Sobic.009G023900	9	2107531	2108476	Fv/Fm	0.00156	5.339E-2	0.664105	Joint	GP	-0.049089
Sobic.001G188600	1	16676816	16679092	Fv/Fm	0.00158	4.8090000000000001E-2	0.999232	2019	3L	0.03732
Sobic.004G341200	4	67255928	67262457	Fv/Fm	0.0016	5.1700000000000003E-2	0.63779	2017	3L	0.05297
Sobic.001G102800	1	7885919	7887015	Fv/Fm	0.0016	4.8779999999999997E-2	0.712426	Joint	3L	-0.069215
Sobic.003G173116	3	38373563	38392256	Fv/Fm	0.00161	5.3069999999999999E-2	0.664105	Joint	GP	0.02952
Sobic.003G269100	3	60590197	60591614	Fv/Fm	0.00161	5.3060000000000003E-2	0.664105	Joint	GP	-0.046778
Sobic.004G197900	4	54882672	54893220	Fv/Fm	0.00164	5.2130000000000003E-2	0.911498	2017	GP	-0.049054
Sobic.009G134600	9	48956195	48957883	Fv/Fm	0.00164	4.8550000000000003E-2	0.712426	Joint	3L	0.04769
Sobic.005G091600	5	13566209	13569227	Fv/Fm	0.00165	5.1429999999999997E-2	0.63924	2017	3L	0.04896
Sobic.004G329000	4	66317700	66323557	Fv/Fm	0.00165	5.484E-2	0.90841	2019	GP	-0.058064
Sobic.002G241400	2	63104337	63104606	Fv/Fm	0.00167	5.2740000000000002E-2	0.664105	Joint	GP	0.03764
Sobic.001G385900	1	67327406	67328842	Fv/Fm	0.00168	5.1229999999999998E-2	0.63924	2017	3L	0.02066
Sobic.003G202500	3	53231981	53232987	Fv/Fm	0.00168	5.4620000000000002E-2	0.90841	2019	GP	0.03234
Sobic.001G494200	1	76327312	76332798	Fv/Fm	0.00169	4.7489999999999997E-2	0.999232	2019	3L	0.04906
Sobic.009G032100	9	2879016	2888360	Fv/Fm	0.0017	5.1749999999999997E-2	0.911498	2017	GP	0.05079
Sobic.004G286600	4	62898017	62898969	Fv/Fm	0.00174	5.0950000000000002E-2	0.647357	2017	3L	0.02203
Sobic.010G273800	10	60689183	60694820	Fv/Fm	0.00174	4.8000000000000001E-2	0.712426	Joint	3L	0.05634
Sobic.005G163301	5	63858369	63868609	Fv/Fm	0.00176	4.7129999999999998E-2	0.999232	2019	3L	0.02524
Sobic.004G002901	4	211364	217515	Fv/Fm	0.00178	5.1369999999999999E-2	0.911498	2017	GP	-0.048226
Sobic.001G370300	1	65859112	65862560	Fv/Fm	0.00179	5.1290000000000002E-2	0.911498	2017	GP	-0.053872
Sobic.007G061900	7	6486451	6494884	Fv/Fm	0.0018	5.126E-2	0.911498	2017	GP	0.03166
Sobic.005G122300	5	53700889	53738030	Fv/Fm	0.00181	4.7660000000000001E-2	0.712426	Joint	3L	0.03566
Sobic.004G175600	4	52782481	52784879	Fv/Fm	0.00181	5.1929999999999997E-2	0.664105	Joint	GP	0.05858
Sobic.006G074200	6	43648425	43652408	Fv/Fm	0.00186	5.033E-2	0.66968	2017	3L	0.02227
Sobic.003G376800	3	69125600	69129020	Fv/Fm	0.00186	5.0950000000000002E-2	0.911498	2017	GP	-0.054554
Sobic.007G050500	7	5118316	5122005	Fv/Fm	0.00186	4.7449999999999999E-2	0.712426	Joint	3L	0.03903
Sobic.006G096500	6	46657339	46659215	Fv/Fm	0.00187	5.1650000000000001E-2	0.664105	Joint	GP	-0.048439
Sobic.003G094000	3	8186891	8190461	Fv/Fm	0.00188	5.0220000000000001E-2	0.66968	2017	3L	0.05343
Sobic.002G243650	2	63258893	63261813	Fv/Fm	0.00188	4.6589999999999999E-2	0.999232	2019	3L	0.04533
Sobic.002G245000	2	63352371	63357499	Fv/Fm	0.00188	4.7329999999999997E-2	0.712426	Joint	3L	-0.064509
Sobic.003G124600	3	11290153	11299452	Fv/Fm	0.00188	5.16E-2	0.664105	Joint	GP	0.04072
Sobic.009G028901	9	2613614	2619049	Fv/Fm	0.00188	5.16E-2	0.664105	Joint	GP	-0.032478
Sobic.009G023600	9	2093710	2095220	Fv/Fm	0.00189	4.6530000000000002E-2	0.999232	2019	3L	-0.024588
Sobic.001G085900	1	6646384	6649751	Fv/Fm	0.00189	4.7320000000000001E-2	0.712426	Joint	3L	-0.05843
Sobic.007G000200	7	27486	38531	Fv/Fm	0.00189	5.1520000000000003E-2	0.664105	Joint	GP	0.06474
Sobic.003G292700	3	62514613	62530863	Fv/Fm	0.0019	5.1499999999999997E-2	0.664105	Joint	GP	0.05059
Sobic.003G248500	3	58737647	58745228	Fv/Fm	0.00191	5.0680000000000003E-2	0.911498	2017	GP	0.02511
Sobic.003G336500	3	65973388	65977291	Fv/Fm	0.00191	5.0689999999999999E-2	0.911498	2017	GP	0.06085
Sobic.009G124400	9	47755927	47757619	Fv/Fm	0.00191	5.0689999999999999E-2	0.911498	2017	GP	-0.045149
Sobic.006G217200	6	56492561	56493652	Fv/Fm	0.00191	4.7210000000000002E-2	0.712426	Joint	3L	-0.037812
Sobic.009G023600	9	2093710	2095220	Fv/Fm	0.00192	4.7160000000000001E-2	0.712426	Joint	3L	-0.022216
Sobic.001G471200	1	74402512	74404310	Fv/Fm	0.00193	5.1330000000000001E-2	0.664105	Joint	GP	0.03564
Sobic.002G141800	2	23093438	23093750	Fv/Fm	0.00193	5.1360000000000003E-2	0.664105	Joint	GP	0.0389
Sobic.002G291600	2	66979815	66986272	Fv/Fm	0.00194	5.3199999999999997E-2	0.90841	2019	GP	0.07482
Sobic.003G296800	3	62899518	62899832	Fv/Fm	0.00196	4.6210000000000001E-2	0.999232	2019	3L	-0.036231
Sobic.004G021100	4	1640527	1644243	Fv/Fm	0.00196	4.623E-2	0.999232	2019	3L	-0.078128
Sobic.010G154500	10	45547099	45564344	Fv/Fm	0.00196	5.1189999999999999E-2	0.664105	Joint	GP	-0.028792
Sobic.006G097800	6	46726015	46730691	Fv/Fm	0.00197	4.6920000000000003E-2	0.712426	Joint	3L	-0.020134
Sobic.006G221101	6	56794308	56794700	Fv/Fm	0.00198	5.0349999999999999E-2	0.911498	2017	GP	0.05699
Sobic.001G359900	1	64949649	64952911	Fv/Fm	0.00199	4.607E-2	0.999232	2019	3L	0.04485
Sobic.002G262200	2	64733390	64735600	Fv/Fm	0.00199	5.1049999999999998E-2	0.664105	Joint	GP	0.05569
Sobic.002G189700	2	57585372	57588766	Fv/Fm	0.002	4.6829999999999997E-2	0.712426	Joint	3L	0.03903
Sobic.007G168400	7	60346142	60348482	Fv/Fm	0.00201	4.9590000000000002E-2	0.69018	2017	3L	0.03137
Sobic.005G157000	5	62889337	62905779	Fv/Fm	0.00202	4.9529999999999998E-2	0.69018	2017	3L	0.0505
Sobic.003G357300	3	67563377	67564776	Fv/Fm	0.00204	4.5870000000000001E-2	0.999232	2019	3L	-0.050131
Sobic.001G009700	1	881360	881827	Fv/Fm	0.00204	5.0810000000000001E-2	0.664105	Joint	GP	0.05884
Sobic.007G115400	7	50009907	50012995	Fv/Fm	0.00204	5.0810000000000001E-2	0.664105	Joint	GP	-0.052611
Sobic.002G272500	2	65544874	65548411	Fv/Fm	0.00208	5.2510000000000001E-2	0.90841	2019	GP	0.07388
Sobic.001G444600	1	72156487	72160534	Fv/Fm	0.00208	5.0610000000000002E-2	0.664105	Joint	GP	0.0641
Sobic.003G172966	3	38372467	38373223	Fv/Fm	0.00208	5.0630000000000001E-2	0.664105	Joint	GP	0.0336
Sobic.004G154600	4	49039382	49088919	Fv/Fm	0.00209	4.9840000000000002E-2	0.911498	2017	GP	-0.050764
Sobic.002G042600	2	4066570	4081679	Fv/Fm	0.00209	5.0590000000000003E-2	0.664105	Joint	GP	0.06597
Sobic.006G216200	6	56411273	56419848	Fv/Fm	0.0021	4.9169999999999998E-2	0.690988	2017	3L	0.04937
Sobic.003G303900	3	63417603	63425081	Fv/Fm	0.00211	5.0479999999999997E-2	0.664105	Joint	GP	0.05836
Sobic.010G269400	10	60368668	60370851	Fv/Fm	0.00211	5.0509999999999999E-2	0.664105	Joint	GP	0.07906
Sobic.007G168300	7	60318744	60324434	Fv/Fm	0.00212	5.2319999999999998E-2	0.90841	2019	GP	0.07958
Sobic.001G482200	1	75388238	75396270	Fv/Fm	0.00212	4.6300000000000001E-2	0.738015	Joint	3L	0.03763
Sobic.009G205300	9	55366738	55368585	Fv/Fm	0.00213	4.9059999999999999E-2	0.690988	2017	3L	0.03958
Sobic.002G280600	2	66187889	66189097	Fv/Fm	0.00214	4.548E-2	0.999232	2019	3L	0.04542
Sobic.006G184900	6	53989929	54002251	Fv/Fm	0.00216	5.2139999999999999E-2	0.90841	2019	GP	0.07604
Sobic.001G197000	1	17802034	17804820	Fv/Fm	0.00216	4.614E-2	0.738015	Joint	3L	0.041
Sobic.007G166900	7	60187626	60189840	Fv/Fm	0.00217	5.0220000000000001E-2	0.667745	Joint	GP	-0.042182
Sobic.004G264800	4	60973250	60973747	Fv/Fm	0.00218	4.9450000000000001E-2	0.911498	2017	GP	-0.055689
Sobic.008G046900	8	4629943	4632252	Fv/Fm	0.00218	4.5310000000000003E-2	0.999232	2019	3L	0.05101
Sobic.006G094800	6	46495380	46495733	Fv/Fm	0.00219	4.9399999999999999E-2	0.911498	2017	GP	0.05214
Sobic.006G073900	6	43634646	43636190	Fv/Fm	0.00219	5.015E-2	0.667745	Joint	GP	0.03845
Sobic.010G182700	10	52230243	52235336	Fv/Fm	0.0022	4.8770000000000001E-2	0.690988	2017	3L	0.02822
Sobic.003G168500	3	28846384	28847797	Fv/Fm	0.0022	4.9369999999999997E-2	0.911498	2017	GP	0.04893
Sobic.003G284800	3	61847393	61849641	Fv/Fm	0.00221	4.5949999999999998E-2	0.738618	Joint	3L	-0.060929
Sobic.009G149800	9	50642615	50644314	Fv/Fm	0.00222	4.8660000000000002E-2	0.690988	2017	3L	0.04872
Sobic.003G135500	3	12866233	12872371	Fv/Fm	0.00222	4.9279999999999997E-2	0.911498	2017	GP	0.06184
Sobic.006G081800	6	45042005	45046033	Fv/Fm	0.00222	4.5150000000000003E-2	0.999232	2019	3L	-0.027575
Sobic.007G047600	7	4767776	4773330	Fv/Fm	0.00222	4.514E-2	0.999232	2019	3L	0.05644
Sobic.003G301800	3	63253091	63259732	Fv/Fm	0.00224	5.1810000000000002E-2	0.90841	2019	GP	0.06749
Sobic.008G133300	8	56097857	56110594	Fv/Fm	0.00225	4.5780000000000001E-2	0.738618	Joint	3L	0.04207
Sobic.003G319700	3	64746205	64749560	Fv/Fm	0.00226	4.8500000000000001E-2	0.690988	2017	3L	0.04094
Sobic.004G315400	4	65165825	65168003	Fv/Fm	0.00227	4.8469999999999999E-2	0.690988	2017	3L	0.04355
Sobic.003G248600	3	58745792	58750654	Fv/Fm	0.00229	4.8980000000000003E-2	0.911498	2017	GP	-0.047097
Sobic.005G072400	5	8698228	8712348	Fv/Fm	0.0023	4.8939999999999997E-2	0.911498	2017	GP	-0.054679
Sobic.003G253500	3	59216877	59217830	Fv/Fm	0.00232	4.4790000000000003E-2	0.999232	2019	3L	-0.04902
Sobic.001G067400	1	5097859	5100700	Fv/Fm	0.00233	4.8840000000000001E-2	0.911498	2017	GP	-0.035373
Sobic.004G027800	4	2236015	2241315	Fv/Fm	0.00234	4.8770000000000001E-2	0.911498	2017	GP	-0.054555
Sobic.005G195100	5	67893252	67932616	Fv/Fm	0.00234	5.1339999999999997E-2	0.90841	2019	GP	0.04367
Sobic.006G067700	6	42803829	42806597	Fv/Fm	0.00234	5.1369999999999999E-2	0.90841	2019	GP	0.0651
Sobic.003G407600	3	71534743	71538373	Fv/Fm	0.00238	4.9360000000000001E-2	0.7096	Joint	GP	0.06027
Sobic.001G366300	1	65503575	65514299	Fv/Fm	0.00239	4.4510000000000001E-2	0.999232	2019	3L	0.02294
Sobic.004G128500	4	16239947	16244979	Fv/Fm	0.0024	4.929E-2	0.7096	Joint	GP	-0.052
Sobic.003G016800	3	1484690	1494743	Fv/Fm	0.00241	5.1060000000000001E-2	0.90841	2019	GP	-0.048924
Sobic.010G185000	10	52486343	52487020	Fv/Fm	0.00245	4.836E-2	0.911498	2017	GP	0.03628
Sobic.004G018400	4	1448402	1454339	Fv/Fm	0.00247	5.0810000000000001E-2	0.90841	2019	GP	0.0599
Sobic.007G098500	7	19741417	20002137	Fv/Fm	0.00248	4.7640000000000002E-2	0.730298	2017	3L	0.07302
Sobic.005G025800	5	2293103	2295833	Fv/Fm	0.00249	4.8930000000000001E-2	0.725222	Joint	GP	0.08068
Sobic.001G123300	1	9700920	9715924	Fv/Fm	0.0025	5.0720000000000001E-2	0.90841	2019	GP	0.05972
Sobic.006G124700	6	49032665	49034028	Fv/Fm	0.0025	5.0709999999999998E-2	0.90841	2019	GP	0.02289
Sobic.007G016800	7	1441174	1448520	Fv/Fm	0.00251	4.4819999999999999E-2	0.754603	Joint	3L	0.03808
Sobic.001G074100	1	5655004	5661955	Fv/Fm	0.00252	4.7509999999999997E-2	0.730298	2017	3L	0.03875
Sobic.002G333700	2	70206749	70213907	Fv/Fm	0.00252	4.4790000000000003E-2	0.754603	Joint	3L	-0.024806
Sobic.001G481700	1	75328613	75331221	Fv/Fm	0.00253	4.7469999999999998E-2	0.730298	2017	3L	0.03566
Sobic.003G287600	3	62073124	62083495	Fv/Fm	0.00254	4.4729999999999999E-2	0.754603	Joint	3L	-0.019112
Sobic.004G049100	4	3957891	3959590	Fv/Fm	0.00254	4.8739999999999999E-2	0.728905	Joint	GP	0.05619
Sobic.003G287600	3	62073124	62083495	Fv/Fm	0.00255	4.3950000000000003E-2	0.999232	2019	3L	-0.02063
Sobic.009G101100	9	40042749	40046630	Fv/Fm	0.00255	4.3970000000000002E-2	0.999232	2019	3L	-0.03791
Sobic.010G209400	10	55293486	55304570	Fv/Fm	0.00255	4.3959999999999999E-2	0.999232	2019	3L	0.0703
Sobic.004G347600	4	67690680	67702261	Fv/Fm	0.00255	4.4679999999999997E-2	0.754603	Joint	3L	0.0354
Sobic.003G280200	3	61549596	61549922	Fv/Fm	0.00257	5.0430000000000003E-2	0.90841	2019	GP	0.0235
Sobic.002G139600	2	22120594	22124195	Fv/Fm	0.0026	4.3790000000000003E-2	0.999232	2019	3L	-0.038384
Sobic.004G354700	4	68223940	68224671	Fv/Fm	0.00264	4.4389999999999999E-2	0.754603	Joint	3L	0.04761
Sobic.005G211400	5	69763806	69770919	Fv/Fm	0.00264	4.4400000000000002E-2	0.754603	Joint	3L	0.03854
Sobic.006G130501	6	49472205	49478350	Fv/Fm	0.00265	4.7640000000000002E-2	0.911498	2017	GP	0.04594
Sobic.004G273600	4	61736447	61738338	Fv/Fm	0.00266	4.4319999999999998E-2	0.754603	Joint	3L	0.04107
Sobic.009G033200	9	2999712	3009649	Fv/Fm	0.00268	4.4249999999999998E-2	0.754603	Joint	3L	0.04111
Sobic.004G248300	4	59544753	59546275	Fv/Fm	0.00269	0.05	0.90841	2019	GP	-0.052441
Sobic.002G189700	2	57585372	57588766	Fv/Fm	0.0027	4.6879999999999998E-2	0.75339	2017	3L	0.03691
Sobic.004G303500	4	64242607	64243913	Fv/Fm	0.0027	4.6859999999999999E-2	0.75339	2017	3L	0.01729
Sobic.007G002200	7	221589	225504	Fv/Fm	0.00271	4.99E-2	0.90841	2019	GP	-0.053024
Sobic.001G106400	1	8193251	8196871	Fv/Fm	0.00272	4.4139999999999999E-2	0.754603	Joint	3L	0.03638
Sobic.001G428500	1	70747243	70749431	Fv/Fm	0.00274	4.7300000000000002E-2	0.911498	2017	GP	0.05961
Sobic.004G257400	4	60331048	60336417	Fv/Fm	0.00274	4.9820000000000003E-2	0.90841	2019	GP	0.08006
Sobic.009G023900	9	2107531	2108476	Fv/Fm	0.00276	4.7219999999999998E-2	0.911498	2017	GP	-0.043631
Sobic.001G145500	1	11658310	11662961	Fv/Fm	0.00276	4.3279999999999999E-2	0.999232	2019	3L	-0.05883
Sobic.006G150400	6	51155965	51159183	Fv/Fm	0.00279	4.657E-2	0.75339	2017	3L	0.04908
Sobic.007G142900	7	57288534	57294494	Fv/Fm	0.00279	4.6559999999999997E-2	0.75339	2017	3L	-0.036676
Sobic.001G214800	1	19794498	19804582	Fv/Fm	0.00279	4.7129999999999998E-2	0.911498	2017	GP	0.05786
Sobic.005G118900	5	51884827	51910232	Fv/Fm	0.0028	4.7809999999999998E-2	0.788805	Joint	GP	0.04704
Sobic.010G040800	10	3180311	3188567	Fv/Fm	0.00281	4.9540000000000001E-2	0.90841	2019	GP	0.07422
Sobic.001G491900	1	76157400	76159459	Fv/Fm	0.00283	4.9500000000000002E-2	0.90841	2019	GP	0.059
Sobic.002G209600	2	60149598	60161805	Fv/Fm	0.00284	4.3040000000000002E-2	0.999232	2019	3L	0.05753
Sobic.002G351000	2	71502369	71505166	Fv/Fm	0.00284	4.9439999999999998E-2	0.90841	2019	GP	-0.033804
Sobic.004G268000	4	61204063	61207274	Fv/Fm	0.00284	4.7669999999999997E-2	0.788805	Joint	GP	0.04471
Sobic.008G112800	8	52046406	52049297	Fv/Fm	0.00285	4.3720000000000002E-2	0.754603	Joint	3L	0.04521
Sobic.001G528600	1	79273878	79277771	Fv/Fm	0.00286	4.6890000000000001E-2	0.911498	2017	GP	-0.055427
Sobic.006G089700	6	45984125	45985874	Fv/Fm	0.00286	4.6890000000000001E-2	0.911498	2017	GP	0.03158
Sobic.004G321200	4	65588180	65615743	Fv/Fm	0.00286	4.9399999999999999E-2	0.90841	2019	GP	0.04409
Sobic.003G119800	3	10868527	10873033	Fv/Fm	0.00287	4.7570000000000001E-2	0.788805	Joint	GP	0.05463
Sobic.002G107400	2	12919237	12965956	Fv/Fm	0.00288	4.931E-2	0.90841	2019	GP	0.01847
Sobic.005G091600	5	13566209	13569227	Fv/Fm	0.00288	4.3619999999999999E-2	0.754603	Joint	3L	0.04771
Sobic.004G064800	4	5225123	5229272	Fv/Fm	0.00289	4.9279999999999997E-2	0.90841	2019	GP	0.05695
Sobic.005G033000	5	2939677	2940459	Fv/Fm	0.00289	4.929E-2	0.90841	2019	GP	0.04959
Sobic.001G488600	1	75871040	75871686	Fv/Fm	0.00289	4.3610000000000003E-2	0.754603	Joint	3L	0.03015
Sobic.006G204300	6	55455064	55457618	Fv/Fm	0.0029	4.6210000000000001E-2	0.770663	2017	3L	0.03568
Sobic.002G087800	2	9262662	9270219	Fv/Fm	0.0029	4.6789999999999998E-2	0.911498	2017	GP	-0.05343
Sobic.001G481900	1	75345060	75351200	Fv/Fm	0.00292	4.9180000000000001E-2	0.90841	2019	GP	0.0475
Sobic.004G232600	4	58158378	58159388	Fv/Fm	0.00293	4.3470000000000002E-2	0.754603	Joint	3L	0.02917
Sobic.004G336700	4	66857855	66860461	Fv/Fm	0.00294	4.3439999999999999E-2	0.754603	Joint	3L	0.03733
Sobic.007G177000	7	61077464	61080862	Fv/Fm	0.00295	4.6609999999999999E-2	0.911498	2017	GP	0.06131
Sobic.003G211800	3	54633317	54655672	Fv/Fm	0.00295	4.9090000000000002E-2	0.90841	2019	GP	-0.056683
Sobic.006G233000	6	57520499	57525848	Fv/Fm	0.00295	4.9059999999999999E-2	0.90841	2019	GP	-0.062875
Sobic.001G315200	1	60365590	60366363	Fv/Fm	0.00298	4.5960000000000001E-2	0.775283	2017	3L	0.02387
Sobic.003G427100	3	73053675	73060201	Fv/Fm	0.00298	4.3339999999999997E-2	0.754603	Joint	3L	0.05522
Sobic.001G011400	1	998574	1001875	Fv/Fm	0.003	4.6460000000000001E-2	0.911498	2017	GP	0.03279
Sobic.001G531000	1	79466234	79471748	Fv/Fm	0.00301	4.5879999999999997E-2	0.775283	2017	3L	-0.02252
Sobic.007G126900	7	54071142	54092647	Fv/Fm	0.00301	4.7129999999999998E-2	0.810345	Joint	GP	0.03395
Sobic.007G115400	7	50009907	50012995	Fv/Fm	0.00302	4.641E-2	0.911498	2017	GP	-0.047523
Sobic.001G544300	1	80849146	80870263	Fv/Fm	0.00303	4.249E-2	0.999232	2019	3L	-0.040877
Sobic.010G026100	10	2118475	2125781	Fv/Fm	0.00303	4.8829999999999998E-2	0.90841	2019	GP	0.06562
Sobic.003G063300	3	5503742	5506770	Fv/Fm	0.00303	4.3189999999999999E-2	0.754603	Joint	3L	0.0407
Sobic.009G030600	9	2733474	2736295	Fv/Fm	0.00304	4.6339999999999999E-2	0.911498	2017	GP	0.04766
Sobic.005G042800	5	4011908	4033758	Fv/Fm	0.00304	4.879E-2	0.90841	2019	GP	-0.056411
Sobic.003G429300	3	73240653	73243115	Fv/Fm	0.00304	4.7010000000000003E-2	0.810345	Joint	GP	0.04007
Sobic.002G333700	2	70206749	70213907	Fv/Fm	0.00305	4.2439999999999999E-2	0.999232	2019	3L	-0.026277
Sobic.003G304400	3	63468006	63474425	Fv/Fm	0.00307	4.8680000000000001E-2	0.90841	2019	GP	0.06042
Sobic.003G341900	3	66434301	66435744	Fv/Fm	0.00308	4.8660000000000002E-2	0.90841	2019	GP	-0.052871
Sobic.002G181000	2	56219273	56223292	Fv/Fm	0.00309	4.6170000000000003E-2	0.911498	2017	GP	0.05764
Sobic.003G133900	3	12604299	12615773	Fv/Fm	0.00309	4.8619999999999997E-2	0.90841	2019	GP	0.08967
Sobic.004G177700	4	53005062	53007696	Fv/Fm	0.00309	4.301E-2	0.754603	Joint	3L	0.06216
Sobic.002G092400	2	9602009	9602410	Fv/Fm	0.00309	4.6859999999999999E-2	0.810345	Joint	GP	0.02333
Sobic.009G218800	9	56243995	56246642	Fv/Fm	0.0031	4.8590000000000001E-2	0.90841	2019	GP	0.05311
Sobic.005G036700	5	3345351	3353272	Fv/Fm	0.00311	4.2970000000000001E-2	0.754603	Joint	3L	-0.048923
Sobic.006G124700	6	49032665	49034028	Fv/Fm	0.00315	4.6699999999999998E-2	0.810345	Joint	GP	0.02019
Sobic.001G362601	1	65221862	65228012	Fv/Fm	0.00318	4.5900000000000003E-2	0.911498	2017	GP	0.05037
Sobic.001G332500	1	62096612	62103315	Fv/Fm	0.00318	4.206E-2	0.999232	2019	3L	-0.060674
Sobic.001G082100	1	6328116	6331019	Fv/Fm	0.0032	4.2009999999999999E-2	0.999232	2019	3L	0.04412
Sobic.003G094000	3	8186891	8190461	Fv/Fm	0.0032	4.2700000000000002E-2	0.759285	Joint	3L	0.05213
Sobic.003G111600	3	10034170	10034844	Fv/Fm	0.00321	4.5809999999999997E-2	0.911498	2017	GP	0.04323
Sobic.002G179500	2	56060111	56064058	Fv/Fm	0.00322	4.8219999999999999E-2	0.90841	2019	GP	0.06985
Sobic.001G089800	1	6959461	6968219	Fv/Fm	0.00322	4.265E-2	0.759285	Joint	3L	0.04984
Sobic.010G262000	10	59851337	59853575	Fv/Fm	0.00322	4.6489999999999997E-2	0.810345	Joint	GP	0.04659
Sobic.004G049100	4	3957891	3959590	Fv/Fm	0.00323	4.5760000000000002E-2	0.911498	2017	GP	0.05145
Sobic.003G077600	3	6628310	6632303	Fv/Fm	0.00324	4.1910000000000003E-2	0.999232	2019	3L	0.03928
Sobic.006G217200	6	56492561	56493652	Fv/Fm	0.00324	4.19E-2	0.999232	2019	3L	-0.039026
Sobic.001G185500	1	15864386	15874449	Fv/Fm	0.00325	4.514E-2	0.792297	2017	3L	0.05069
Sobic.006G110900	6	47944858	47953240	Fv/Fm	0.00325	4.8129999999999999E-2	0.90841	2019	GP	0.02326
Sobic.001G415000	1	69661981	69665172	Fv/Fm	0.00326	4.512E-2	0.792297	2017	3L	-0.048237
Sobic.001G347901	1	63714017	63717644	Fv/Fm	0.00326	4.1860000000000001E-2	0.999232	2019	3L	-0.035919
Sobic.001G250700	1	27081966	27088386	Fv/Fm	0.00327	4.5109999999999997E-2	0.792297	2017	3L	0.04187
Sobic.002G306000	2	68083799	68092530	Fv/Fm	0.00327	4.5080000000000002E-2	0.792297	2017	3L	0.05541
Sobic.001G292100	1	56881155	56895006	Fv/Fm	0.00327	4.5659999999999999E-2	0.911498	2017	GP	0.05379
Sobic.002G155200	2	47160373	47163237	Fv/Fm	0.00327	4.564E-2	0.911498	2017	GP	0.05875
Sobic.009G209300	9	55614212	55621561	Fv/Fm	0.00327	4.5650000000000003E-2	0.911498	2017	GP	0.04649
Sobic.003G025000	3	2118677	2120653	Fv/Fm	0.00328	4.5629999999999997E-2	0.911498	2017	GP	-0.02783
Sobic.005G036300	5	3299339	3300328	Fv/Fm	0.00328	4.5620000000000001E-2	0.911498	2017	GP	-0.053036
Sobic.004G237300	4	58518527	58519723	Fv/Fm	0.00328	4.8030000000000003E-2	0.90841	2019	GP	-0.057807
Sobic.002G105000	2	12430679	12443706	Fv/Fm	0.00328	4.6300000000000001E-2	0.810345	Joint	GP	-0.034817
Sobic.002G421400	2	76880122	76888351	Fv/Fm	0.00328	4.6300000000000001E-2	0.810345	Joint	GP	-0.038457
Sobic.003G151400	3	15952212	15976291	Fv/Fm	0.00329	4.5600000000000002E-2	0.911498	2017	GP	-0.04352
Sobic.005G032000	5	2878305	2879964	Fv/Fm	0.00331	4.172E-2	0.999232	2019	3L	0.03623
Sobic.006G108832	6	47817214	47818167	Fv/Fm	0.00331	4.172E-2	0.999232	2019	3L	-0.040052
Sobic.004G122200	4	13557625	13558941	Fv/Fm	0.00331	4.795E-2	0.90841	2019	GP	-0.057179
Sobic.001G314300	1	60163627	60167184	Fv/Fm	0.00332	4.5519999999999998E-2	0.911498	2017	GP	0.03426
Sobic.001G543500	1	80725104	80728854	Fv/Fm	0.00333	4.4929999999999998E-2	0.792297	2017	3L	-0.044424
Sobic.002G252900	2	63927590	63932172	Fv/Fm	0.00335	4.5429999999999998E-2	0.911498	2017	GP	0.0513
Sobic.001G126500	1	9944855	9946110	Fv/Fm	0.00335	4.7820000000000001E-2	0.90841	2019	GP	0.05332
Sobic.002G141800	2	23093438	23093750	Fv/Fm	0.00335	4.7820000000000001E-2	0.90841	2019	GP	0.0408
Sobic.003G238100	3	57769393	57775347	Fv/Fm	0.00336	4.4839999999999998E-2	0.792297	2017	3L	-0.040998
Sobic.008G137100	8	56617223	56617624	Fv/Fm	0.00336	4.7780000000000003E-2	0.90841	2019	GP	-0.036113
Sobic.008G136800	8	56597582	56602063	Fv/Fm	0.00339	4.7699999999999999E-2	0.90841	2019	GP	0.06263
Sobic.001G086800	1	6729916	6731376	Fv/Fm	0.00339	4.2200000000000001E-2	0.788269	Joint	3L	-0.028749
Sobic.005G034300	5	3088419	3091656	Fv/Fm	0.0034	4.5960000000000001E-2	0.810345	Joint	GP	0.04856
Sobic.005G155300	5	62686056	62689605	Fv/Fm	0.00341	4.5269999999999998E-2	0.911498	2017	GP	-0.053003
Sobic.010G105200	10	9967546	9988665	Fv/Fm	0.00342	4.5920000000000002E-2	0.810345	Joint	GP	0.06492
Sobic.002G179500	2	56060111	56064058	Fv/Fm	0.00343	4.5870000000000001E-2	0.810345	Joint	GP	0.06266
Sobic.003G387100	3	69892570	69898223	Fv/Fm	0.00343	4.589E-2	0.810345	Joint	GP	0.05444
Sobic.002G076400	2	7942106	7949613	Fv/Fm	0.00345	4.1369999999999997E-2	0.999232	2019	3L	-0.039024
Sobic.001G421300	1	70219623	70222226	Fv/Fm	0.00347	4.7480000000000001E-2	0.90841	2019	GP	0.07735
Sobic.002G343100	2	70939616	70943654	Fv/Fm	0.00347	4.7469999999999998E-2	0.90841	2019	GP	0.06714
Sobic.009G107500	9	43082382	43115298	Fv/Fm	0.00352	4.1889999999999997E-2	0.807285	Joint	3L	0.0384
Sobic.001G067601	1	5114982	5115377	Fv/Fm	0.00352	4.5629999999999997E-2	0.810345	Joint	GP	0.07706
Sobic.005G050600	5	4823879	4832406	Fv/Fm	0.00353	4.4400000000000002E-2	0.819929	2017	3L	0.05792
Sobic.005G157200	5	62916441	62919915	Fv/Fm	0.00356	4.1099999999999998E-2	0.999232	2019	3L	0.06012
Sobic.002G256100	2	64224309	64225793	Fv/Fm	0.00358	4.718E-2	0.90841	2019	GP	-0.064915
Sobic.001G476500	1	74880257	74881642	Fv/Fm	0.00359	4.4769999999999997E-2	0.911498	2017	GP	-0.050821
Sobic.004G093600	4	8012390	8018965	Fv/Fm	0.00359	4.5440000000000001E-2	0.810345	Joint	GP	0.06185
Sobic.006G127300	6	49233643	49236335	Fv/Fm	0.0036	4.1689999999999998E-2	0.809197	Joint	3L	-0.058309
Sobic.008G030700	8	2741101	2748181	Fv/Fm	0.00363	4.4670000000000001E-2	0.911498	2017	GP	0.02121
Sobic.001G542300	1	80553058	80566411	Fv/Fm	0.00363	4.0930000000000001E-2	0.999232	2019	3L	0.06986
Sobic.003G113300	3	10183842	10188034	Fv/Fm	0.00364	4.7E-2	0.90841	2019	GP	-0.055049
Sobic.002G155100	2	47149763	47159170	Fv/Fm	0.00364	4.1579999999999999E-2	0.809197	Joint	3L	0.04665
Sobic.003G365000	3	68182033	68183661	Fv/Fm	0.00365	4.4089999999999997E-2	0.819929	2017	3L	-0.024465
Sobic.001G432200	1	71089058	71105544	Fv/Fm	0.00367	4.4580000000000002E-2	0.911498	2017	GP	-0.044861
Sobic.001G189300	1	16734590	16742972	Fv/Fm	0.00368	4.521E-2	0.810345	Joint	GP	-0.039098
Sobic.002G041100	2	3953234	3961533	Fv/Fm	0.00369	4.0800000000000003E-2	0.999232	2019	3L	0.03114
Sobic.002G090800	2	9480967	9485612	Fv/Fm	0.0037	4.0779999999999997E-2	0.999232	2019	3L	-0.047875
Sobic.001G357500	1	64727032	64733948	Fv/Fm	0.0037	4.1439999999999998E-2	0.809197	Joint	3L	-0.030355
Sobic.007G210700	7	63958956	63965500	Fv/Fm	0.00371	4.4479999999999999E-2	0.911498	2017	GP	-0.043734
Sobic.001G222150	1	21104773	21126150	Fv/Fm	0.00372	4.444E-2	0.911498	2017	GP	-0.044816
Sobic.003G035100	3	3207269	3212442	Fv/Fm	0.00372	4.0710000000000003E-2	0.999232	2019	3L	-0.048727
Sobic.010G271100	10	60511640	60525131	Fv/Fm	0.00372	4.6789999999999998E-2	0.90841	2019	GP	0.05017
Sobic.004G221400	4	57172974	57175268	Fv/Fm	0.00373	4.3869999999999999E-2	0.819929	2017	3L	0.04464
Sobic.008G039600	8	3832511	3838765	Fv/Fm	0.00373	4.3880000000000002E-2	0.819929	2017	3L	0.03652
Sobic.002G010200	2	975810	981235	Fv/Fm	0.00373	4.6769999999999999E-2	0.90841	2019	GP	-0.045541
Sobic.007G077300	7	8917446	8927948	Fv/Fm	0.00373	4.1369999999999997E-2	0.809197	Joint	3L	0.01497
Sobic.001G024400	1	1934926	1935513	Fv/Fm	0.00374	4.675E-2	0.90841	2019	GP	-0.040009
Sobic.009G208400	9	55568796	55574544	Fv/Fm	0.00374	4.505E-2	0.810345	Joint	GP	-0.0496
Sobic.009G108600	9	43537817	43542606	Fv/Fm	0.00377	4.3779999999999999E-2	0.819929	2017	3L	0.03874
Sobic.002G237200	2	62755678	62762486	Fv/Fm	0.00377	4.1279999999999997E-2	0.809197	Joint	3L	0.02472
Sobic.002G224400	2	61593494	61596208	Fv/Fm	0.00379	4.6620000000000002E-2	0.90841	2019	GP	0.04688
Sobic.003G168200	3	28654347	28834622	Fv/Fm	0.00379	4.4940000000000001E-2	0.810345	Joint	GP	0.03001
Sobic.003G106900	3	9679586	9680899	Fv/Fm	0.0038	4.3709999999999999E-2	0.819929	2017	3L	0.01982
Sobic.009G226600	9	56810297	56817067	Fv/Fm	0.0038	4.4240000000000002E-2	0.911498	2017	GP	0.0537
Sobic.002G204900	2	59636198	59638898	Fv/Fm	0.00381	4.657E-2	0.90841	2019	GP	0.05983
Sobic.010G273800	10	60689183	60694820	Fv/Fm	0.00381	4.6559999999999997E-2	0.90841	2019	GP	0.06075
Sobic.003G167632	3	27471441	27619395	Fv/Fm	0.00382	4.3659999999999997E-2	0.819929	2017	3L	0.0323
Sobic.006G166100	6	52353796	52359085	Fv/Fm	0.00383	4.4830000000000002E-2	0.810345	Joint	GP	0.06492
Sobic.002G370800	2	72968734	72971296	Fv/Fm	0.00389	4.3490000000000001E-2	0.824385	2017	3L	0.03411
Sobic.004G099300	4	8829127	8848336	Fv/Fm	0.0039	4.4659999999999998E-2	0.810345	Joint	GP	0.04542
Sobic.006G183900	6	53886264	53889804	Fv/Fm	0.00391	4.3990000000000001E-2	0.911498	2017	GP	-0.042362
Sobic.001G167500	1	13943376	13948220	Fv/Fm	0.00391	4.0960000000000003E-2	0.810878	Joint	3L	-0.039769
Sobic.008G140800	8	57133054	57134079	Fv/Fm	0.00393	4.6269999999999999E-2	0.90841	2019	GP	-0.049559
Sobic.006G020900	6	3589525	3613762	Fv/Fm	0.00393	4.0919999999999998E-2	0.810878	Joint	3L	-0.037576
Sobic.009G226600	9	56810297	56817067	Fv/Fm	0.00393	4.4589999999999998E-2	0.810345	Joint	GP	0.05704
Sobic.002G279000	2	66085718	66088940	Fv/Fm	0.00396	4.6179999999999999E-2	0.90841	2019	GP	0.04509
Sobic.001G233300	1	22798806	22807202	Fv/Fm	0.00397	4.385E-2	0.911498	2017	GP	-0.01778
Sobic.001G543500	1	80725104	80728854	Fv/Fm	0.00397	4.0820000000000002E-2	0.810878	Joint	3L	-0.044804
Sobic.002G242700	2	63181908	63184354	Fv/Fm	0.00398	4.3279999999999999E-2	0.832915	2017	3L	0.03568
Sobic.010G185500	10	52560136	52568947	Fv/Fm	0.00398	4.614E-2	0.90841	2019	GP	0.07177
Sobic.006G104600	6	47442131	47444011	Fv/Fm	0.00399	4.4450000000000003E-2	0.810345	Joint	GP	0.05859
Sobic.002G263100	2	64806468	64806947	Fv/Fm	0.004	4.6089999999999999E-2	0.90841	2019	GP	0.06962
Sobic.003G111100	3	10009917	10010897	Fv/Fm	0.00401	4.4400000000000002E-2	0.810345	Joint	GP	0.02328
Sobic.008G022500	8	1976368	1983851	Fv/Fm	0.00401	4.4400000000000002E-2	0.810345	Joint	GP	0.0544
Sobic.008G096100	8	45426279	45433200	Fv/Fm	0.00402	4.0070000000000001E-2	0.999232	2019	3L	-0.048681
Sobic.003G357300	3	67563377	67564776	Fv/Fm	0.00402	4.0730000000000002E-2	0.810878	Joint	3L	-0.04346
Sobic.004G221400	4	57172974	57175268	Fv/Fm	0.00402	4.0710000000000003E-2	0.810878	Joint	3L	0.0455
Sobic.002G087800	2	9262662	9270219	Fv/Fm	0.00402	4.4359999999999997E-2	0.810345	Joint	GP	-0.055052
Sobic.008G133500	8	56115912	56125934	Fv/Fm	0.00404	4.3679999999999997E-2	0.911498	2017	GP	0.04315
Sobic.004G053500	4	4352094	4360741	Fv/Fm	0.00406	4.3090000000000003E-2	0.839167	2017	3L	0.07789
Sobic.010G177300	10	51507389	51524386	Fv/Fm	0.00407	3.9960000000000002E-2	0.999232	2019	3L	-0.019031
Sobic.003G155300	3	16975306	16985712	Fv/Fm	0.00408	3.993E-2	0.999232	2019	3L	-0.049795
Sobic.001G405800	1	69028426	69032312	Fv/Fm	0.00408	4.4240000000000002E-2	0.810345	Joint	GP	-0.058493
Sobic.007G002200	7	221589	225504	Fv/Fm	0.0041	4.419E-2	0.810345	Joint	GP	-0.045894
Sobic.001G410800	1	69406733	69408043	Fv/Fm	0.00411	4.3520000000000003E-2	0.911498	2017	GP	-0.056394
Sobic.001G449400	1	72650365	72656433	Fv/Fm	0.00412	4.3499999999999997E-2	0.911498	2017	GP	0.05918
Sobic.002G250100	2	63718370	63728861	Fv/Fm	0.00412	4.5789999999999997E-2	0.90841	2019	GP	-0.038966
Sobic.009G222600	9	56533043	56534117	Fv/Fm	0.00413	4.4119999999999999E-2	0.810345	Joint	GP	-0.053612
Sobic.003G278000	3	61399954	61408807	Fv/Fm	0.00414	4.5740000000000003E-2	0.90841	2019	GP	0.04832
Sobic.001G494400	1	76352450	76354898	Fv/Fm	0.00415	4.0439999999999997E-2	0.827135	Joint	3L	0.03538
Sobic.004G018500	4	1457300	1459026	Fv/Fm	0.00417	4.3380000000000002E-2	0.911498	2017	GP	0.05902
Sobic.001G008800	1	824643	826111	Fv/Fm	0.00417	4.5679999999999998E-2	0.90841	2019	GP	0.06108
Sobic.007G144100	7	57388481	57404825	Fv/Fm	0.00417	4.403E-2	0.810345	Joint	GP	0.03996
Sobic.001G118000	1	9185573	9204564	Fv/Fm	0.00418	4.2840000000000003E-2	0.845072	2017	3L	0.04808
Sobic.001G118500	1	9238301	9239179	Fv/Fm	0.00418	4.3990000000000001E-2	0.810345	Joint	GP	-0.053969
Sobic.005G132600	5	57691627	57696131	Fv/Fm	0.00419	4.2799999999999998E-2	0.845072	2017	3L	0.02842
Sobic.001G401000	1	68642448	68661901	Fv/Fm	0.00421	4.3929999999999997E-2	0.810345	Joint	GP	0.01351
Sobic.009G040500	9	3891534	3895612	Fv/Fm	0.00422	4.3270000000000003E-2	0.911498	2017	GP	0.0517
Sobic.001G177300	1	14921489	14926931	Fv/Fm	0.00422	4.0300000000000002E-2	0.831191	Joint	3L	-0.029298
Sobic.010G273800	10	60689183	60694820	Fv/Fm	0.00422	4.3909999999999998E-2	0.810345	Joint	GP	0.05415
Sobic.001G381200	1	66898992	66905524	Fv/Fm	0.00424	4.2689999999999999E-2	0.845072	2017	3L	0.05414
Sobic.008G022500	8	1976368	1983851	Fv/Fm	0.00427	4.5440000000000001E-2	0.90841	2019	GP	0.05993
Sobic.004G224900	4	57528968	57532904	Fv/Fm	0.00429	4.539E-2	0.90841	2019	GP	0.07283
Sobic.008G135500	8	56420444	56420974	Fv/Fm	0.0043	3.9480000000000001E-2	0.999232	2019	3L	-0.019162
Sobic.002G306900	2	68148553	68150419	Fv/Fm	0.0043	4.3729999999999998E-2	0.810345	Joint	GP	0.04766
Sobic.002G010200	2	975810	981235	Fv/Fm	0.00431	3.9469999999999998E-2	0.999232	2019	3L	-0.045734
Sobic.003G382300	3	69578954	69581199	Fv/Fm	0.00431	3.9460000000000002E-2	0.999232	2019	3L	0.03255
Sobic.002G157300	2	47763434	47774367	Fv/Fm	0.00432	3.9449999999999999E-2	0.999232	2019	3L	-0.073058
Sobic.001G106400	1	8193251	8196871	Fv/Fm	0.00434	4.2479999999999997E-2	0.849543	2017	3L	0.03373
Sobic.009G105800	9	42843848	42850208	Fv/Fm	0.00435	4.2999999999999997E-2	0.911498	2017	GP	0.06457
Sobic.007G219400	7	64757430	64758143	Fv/Fm	0.00435	4.5269999999999998E-2	0.90841	2019	GP	0.05998
Sobic.003G335900	3	65916009	65916638	Fv/Fm	0.00438	4.5179999999999998E-2	0.90841	2019	GP	-0.044183
Sobic.010G176300	10	51422412	51430308	Fv/Fm	0.00441	3.9919999999999997E-2	0.858514	Joint	3L	-0.057166
Sobic.001G420300	1	70085413	70086890	Fv/Fm	0.00441	4.3499999999999997E-2	0.810345	Joint	GP	-0.061795
Sobic.005G009300	5	740298	743585	Fv/Fm	0.00442	4.3470000000000002E-2	0.810345	Joint	GP	0.0655
Sobic.001G443900	1	72103406	72108443	Fv/Fm	0.00445	3.9190000000000003E-2	0.999232	2019	3L	0.03759
Sobic.004G204900	4	55634785	55639635	Fv/Fm	0.00445	4.5030000000000001E-2	0.90841	2019	GP	0.06225
Sobic.006G240300	6	58076848	58081411	Fv/Fm	0.00451	4.3279999999999999E-2	0.810345	Joint	GP	0.05428
Sobic.003G173116	3	38373563	38392256	Fv/Fm	0.00452	4.2630000000000001E-2	0.911498	2017	GP	0.025
Sobic.006G237800	6	57896475	57897035	Fv/Fm	0.00453	4.2610000000000002E-2	0.911498	2017	GP	-0.052488
Sobic.002G066400	2	6581274	6585249	Fv/Fm	0.00454	4.2590000000000003E-2	0.911498	2017	GP	-0.04448
Sobic.009G109300	9	44112462	44169514	Fv/Fm	0.00454	4.2590000000000003E-2	0.911498	2017	GP	0.0572
Sobic.006G073900	6	43634646	43636190	Fv/Fm	0.00454	4.4830000000000002E-2	0.90841	2019	GP	0.03953
Sobic.008G148000	8	58134131	58146905	Fv/Fm	0.00455	4.258E-2	0.911498	2017	GP	0.03953
Sobic.001G204000	1	18596063	18597969	Fv/Fm	0.00455	4.4810000000000003E-2	0.90841	2019	GP	0.06823
Sobic.003G057700	3	5105689	5111028	Fv/Fm	0.00455	4.4810000000000003E-2	0.90841	2019	GP	-0.062107
Sobic.004G018400	4	1448402	1454339	Fv/Fm	0.00455	4.3209999999999998E-2	0.810345	Joint	GP	0.05061
Sobic.002G332400	2	70108198	70110262	Fv/Fm	0.00456	4.4790000000000003E-2	0.90841	2019	GP	0.06446
Sobic.001G098800	1	7572996	7574250	Fv/Fm	0.00458	4.4749999999999998E-2	0.90841	2019	GP	0.05304
Sobic.001G524100	1	78885504	78888511	Fv/Fm	0.00459	4.2479999999999997E-2	0.911498	2017	GP	-0.051725
Sobic.003G064300	3	5564947	5566701	Fv/Fm	0.00463	4.4639999999999999E-2	0.90841	2019	GP	0.02832
Sobic.002G237200	2	62755678	62762486	Fv/Fm	0.00466	4.1820000000000003E-2	0.849543	2017	3L	0.02351
Sobic.009G243200	9	57948794	57949717	Fv/Fm	0.00466	4.4589999999999998E-2	0.90841	2019	GP	0.05504
Sobic.006G222800	6	56893899	56909878	Fv/Fm	0.00467	4.4560000000000002E-2	0.90841	2019	GP	-0.052825
Sobic.005G033000	5	2939677	2940459	Fv/Fm	0.00467	4.2939999999999999E-2	0.810345	Joint	GP	0.04256
Sobic.008G151366	8	58425903	58427552	Fv/Fm	0.00468	4.1779999999999998E-2	0.849543	2017	3L	0.03775
Sobic.001G156900	1	12687779	12691245	Fv/Fm	0.00469	4.1770000000000002E-2	0.849543	2017	3L	0.04979
Sobic.001G394532	1	68056648	68062578	Fv/Fm	0.00469	3.8739999999999997E-2	0.999232	2019	3L	0.03524
Sobic.003G063300	3	5503742	5506770	Fv/Fm	0.00471	4.1739999999999999E-2	0.849543	2017	3L	0.03781
Sobic.001G086800	1	6729916	6731376	Fv/Fm	0.00471	3.8699999999999998E-2	0.999232	2019	3L	-0.030072
Sobic.007G046900	7	4684516	4688314	Fv/Fm	0.00472	4.1700000000000001E-2	0.849543	2017	3L	0.01867
Sobic.002G042600	2	4066570	4081679	Fv/Fm	0.00472	4.446E-2	0.90841	2019	GP	0.06753
Sobic.001G415000	1	69661981	69665172	Fv/Fm	0.00472	3.9320000000000001E-2	0.861859	Joint	3L	-0.04765
Sobic.002G159900	2	49423763	49433312	Fv/Fm	0.00474	3.866E-2	0.999232	2019	3L	-0.036784
Sobic.010G019100	10	1573548	1575773	Fv/Fm	0.00475	3.9280000000000002E-2	0.861859	Joint	3L	-0.051727
Sobic.003G356700	3	67501905	67502111	Fv/Fm	0.00476	3.8609999999999998E-2	0.999232	2019	3L	0.03507
Sobic.002G420100	2	76736515	76741018	Fv/Fm	0.00476	3.9260000000000003E-2	0.861859	Joint	3L	-0.038142
Sobic.002G004800	2	518130	520894	Fv/Fm	0.00477	4.4359999999999997E-2	0.90841	2019	GP	0.05708
Sobic.008G183400	8	61690809	61739699	Fv/Fm	0.00477	3.9239999999999997E-2	0.861859	Joint	3L	0.0102
Sobic.009G033900	9	3066780	3076673	Fv/Fm	0.00478	3.8589999999999999E-2	0.999232	2019	3L	0.04732
Sobic.006G135100	6	49817037	49818140	Fv/Fm	0.00478	4.4330000000000001E-2	0.90841	2019	GP	0.04573
Sobic.002G066400	2	6581274	6585249	Fv/Fm	0.0048	4.2700000000000002E-2	0.810345	Joint	GP	-0.047129
Sobic.001G341001	1	62821747	62826014	Fv/Fm	0.00482	3.8510000000000003E-2	0.999232	2019	3L	0.02327
Sobic.004G114400	4	11552588	11553643	Fv/Fm	0.00483	3.9120000000000002E-2	0.861859	Joint	3L	0.02539
Sobic.004G032400	4	2616553	2620550	Fv/Fm	0.00484	4.1489999999999999E-2	0.849543	2017	3L	-0.031916
Sobic.009G256800	9	59082061	59097107	Fv/Fm	0.00484	4.4209999999999999E-2	0.90841	2019	GP	0.04894
Sobic.006G198600	6	55090550	55096315	Fv/Fm	0.00485	4.2599999999999999E-2	0.810345	Joint	GP	0.05277
Sobic.007G058700	7	6083239	6098808	Fv/Fm	0.00486	4.1959999999999997E-2	0.911498	2017	GP	0.03393
Sobic.010G075000	10	6135303	6146190	Fv/Fm	0.00486	4.258E-2	0.810345	Joint	GP	-0.031186
Sobic.002G328800	2	69804514	69811005	Fv/Fm	0.00488	4.1399999999999999E-2	0.849543	2017	3L	-0.033558
Sobic.003G341900	3	66434301	66435744	Fv/Fm	0.00488	4.2529999999999998E-2	0.810345	Joint	GP	-0.045481
Sobic.007G046900	7	4684516	4688314	Fv/Fm	0.00489	3.9010000000000003E-2	0.861859	Joint	3L	0.01911
Sobic.001G016400	1	1428192	1432125	Fv/Fm	0.0049	4.4089999999999997E-2	0.90841	2019	GP	0.06371
Sobic.006G163100	6	52081990	52083869	Fv/Fm	0.00491	4.4080000000000001E-2	0.90841	2019	GP	-0.059346
Sobic.002G032500	2	2982756	2993819	Fv/Fm	0.00491	4.2470000000000001E-2	0.810345	Joint	GP	0.03864
Sobic.003G287000	3	62010135	62012133	Fv/Fm	0.00492	4.1840000000000002E-2	0.911498	2017	GP	0.03686
Sobic.009G251800	9	58668784	58673285	Fv/Fm	0.00492	4.1829999999999999E-2	0.911498	2017	GP	0.04515
Sobic.003G124600	3	11290153	11299452	Fv/Fm	0.00493	4.4040000000000003E-2	0.90841	2019	GP	0.04101
Sobic.007G126900	7	54071142	54092647	Fv/Fm	0.00494	3.8940000000000002E-2	0.861859	Joint	3L	0.02969
Sobic.002G251900	2	63846534	63851030	Fv/Fm	0.00496	3.8260000000000002E-2	0.999232	2019	3L	-0.039893
Sobic.004G199500	4	55050285	55052535	Fv/Fm	0.00497	3.8870000000000002E-2	0.861859	Joint	3L	0.04007
Sobic.003G307500	3	63641224	63644224	Fv/Fm	0.00498	4.172E-2	0.911498	2017	GP	0.04562
Sobic.010G092600	10	8195883	8200184	Fv/Fm	0.00499	4.1200000000000001E-2	0.849543	2017	3L	0.03124
Sobic.005G225800	5	71228427	71268743	Fv/Fm	0.00499	3.8219999999999997E-2	0.999232	2019	3L	-0.035307
Sobic.001G411200	1	69419513	69423662	Fv/Fm	0.00499	4.2320000000000003E-2	0.810345	Joint	GP	0.05022
Sobic.003G223000	3	55899662	55901849	Fv/Fm	0.005	4.1689999999999998E-2	0.911498	2017	GP	0.0481
Sobic.003G290800	3	62330660	62360481	Fv/Fm	0.005	4.1689999999999998E-2	0.911498	2017	GP	0.05062
Sobic.001G411200	1	69419513	69423662	Fv/Fm	0.00501	4.3880000000000002E-2	0.90841	2019	GP	0.05563
Sobic.001G513100	1	78076399	78076881	Fv/Fm	0.00501	4.2290000000000001E-2	0.810345	Joint	GP	-0.054556
Sobic.001G197000	1	17802034	17804820	Fv/Fm	0.00502	4.1140000000000003E-2	0.849543	2017	3L	0.03659
Sobic.002G291600	2	66979815	66986272	Fv/Fm	0.00502	4.2259999999999999E-2	0.810345	Joint	GP	0.06134
Sobic.010G188400	10	52889302	52893040	Fv/Fm	0.00503	4.113E-2	0.849543	2017	3L	-0.037033
Sobic.003G395700	3	70600640	70615743	Fv/Fm	0.00503	4.163E-2	0.911498	2017	GP	0.03901
Sobic.004G319300	4	65447206	65450454	Fv/Fm	0.00503	4.2250000000000003E-2	0.810345	Joint	GP	0.04424
Sobic.001G037100	1	2754783	2779075	Fv/Fm	0.00504	3.8760000000000003E-2	0.861859	Joint	3L	0.06207
Sobic.007G061900	7	6486451	6494884	Fv/Fm	0.00509	4.215E-2	0.810345	Joint	GP	0.03038
Sobic.001G341001	1	62821747	62826014	Fv/Fm	0.0051	3.8649999999999997E-2	0.861859	Joint	3L	0.02136
Sobic.002G155100	2	47149763	47159170	Fv/Fm	0.00511	4.0969999999999999E-2	0.849543	2017	3L	0.04377
Sobic.009G149600	9	50632759	50634139	Fv/Fm	0.00512	3.7990000000000003E-2	0.999232	2019	3L	-0.046691
Sobic.007G150100	7	58195232	58198577	Fv/Fm	0.00512	3.8629999999999998E-2	0.861859	Joint	3L	-0.069469
Sobic.002G242700	2	63181908	63184354	Fv/Fm	0.00513	3.8609999999999998E-2	0.861859	Joint	3L	0.03565
Sobic.005G047200	5	4477537	4478703	Fv/Fm	0.00514	4.0930000000000001E-2	0.849543	2017	3L	0.03772
Sobic.002G140800	2	22618858	22651509	Fv/Fm	0.00514	4.1419999999999998E-2	0.911498	2017	GP	-0.055989
Sobic.004G062800	4	5053823	5058494	Fv/Fm	0.00515	4.2029999999999998E-2	0.810345	Joint	GP	-0.048148
Sobic.002G105000	2	12430679	12443706	Fv/Fm	0.00516	4.3580000000000001E-2	0.90841	2019	GP	-0.036753
Sobic.008G011600	8	972445	980650	Fv/Fm	0.00518	4.3549999999999998E-2	0.90841	2019	GP	0.05565
Sobic.003G440400	3	73948844	73958213	Fv/Fm	0.00519	4.0840000000000001E-2	0.849543	2017	3L	0.06301
Sobic.008G088300	8	18789355	18804631	Fv/Fm	0.00519	4.0829999999999998E-2	0.849543	2017	3L	0.0459
Sobic.003G304400	3	63468006	63474425	Fv/Fm	0.00521	4.1309999999999999E-2	0.911498	2017	GP	0.04839
Sobic.009G222800	9	56540963	56545266	Fv/Fm	0.00523	4.3450000000000003E-2	0.90841	2019	GP	-0.04494
Sobic.005G023000	5	2080060	2085625	Fv/Fm	0.00523	4.1880000000000001E-2	0.810345	Joint	GP	-0.055583
Sobic.004G035500	4	2866960	2880368	Fv/Fm	0.00524	3.78E-2	0.999232	2019	3L	-0.044802
Sobic.001G068600	1	5245120	5245455	Fv/Fm	0.00524	4.342E-2	0.90841	2019	GP	-0.039197
Sobic.010G041100	10	3202338	3204404	Fv/Fm	0.00525	4.0730000000000002E-2	0.849543	2017	3L	0.03614
Sobic.006G276900	6	60777495	60778136	Fv/Fm	0.00525	4.1840000000000002E-2	0.810345	Joint	GP	-0.05075
Sobic.010G257700	10	59552930	59555649	Fv/Fm	0.00526	3.7769999999999998E-2	0.999232	2019	3L	-0.031141
Sobic.002G193400	2	58003370	58007084	Fv/Fm	0.00526	4.1829999999999999E-2	0.810345	Joint	GP	0.05363
Sobic.004G055700	4	4496467	4497904	Fv/Fm	0.00526	4.1829999999999999E-2	0.810345	Joint	GP	0.04718
Sobic.004G248700	4	59576515	59577482	Fv/Fm	0.00527	4.1189999999999997E-2	0.911498	2017	GP	-0.045513
Sobic.005G169400	5	64820847	64824391	Fv/Fm	0.00529	4.3339999999999997E-2	0.90841	2019	GP	0.01898
Sobic.002G371500	2	73009887	73012510	Fv/Fm	0.0053	4.1140000000000003E-2	0.911498	2017	GP	0.04916
Sobic.002G352000	2	71550084	71551136	Fv/Fm	0.00531	4.3299999999999998E-2	0.90841	2019	GP	0.05389
Sobic.002G388700	2	74246384	74247879	Fv/Fm	0.00531	3.8309999999999997E-2	0.861859	Joint	3L	-0.035741
Sobic.001G251400	1	27152326	27156786	Fv/Fm	0.00532	3.7659999999999999E-2	0.999232	2019	3L	-0.034344
Sobic.001G366500	1	65524994	65526595	Fv/Fm	0.00533	4.3270000000000003E-2	0.90841	2019	GP	-0.034727
Sobic.002G201000	2	59093759	59095000	Fv/Fm	0.00533	4.326E-2	0.90841	2019	GP	-0.057318
Sobic.008G042700	8	4179391	4183704	Fv/Fm	0.00533	4.3270000000000003E-2	0.90841	2019	GP	-0.054442
Sobic.005G106200	5	19917808	19922667	Fv/Fm	0.00534	4.3240000000000001E-2	0.90841	2019	GP	0.04725
Sobic.002G296000	2	67301916	67306338	Fv/Fm	0.00534	4.1689999999999998E-2	0.810345	Joint	GP	0.05752
Sobic.004G156500	4	49487689	49498629	Fv/Fm	0.00535	3.7620000000000001E-2	0.999232	2019	3L	0.04945
Sobic.006G110300	6	47912362	47918020	Fv/Fm	0.00537	3.8210000000000001E-2	0.861859	Joint	3L	0.0428
Sobic.009G028901	9	2613614	2619049	Fv/Fm	0.00539	4.3150000000000001E-2	0.90841	2019	GP	-0.032302
Sobic.003G074900	3	6369314	6372784	Fv/Fm	0.0054	4.3139999999999998E-2	0.90841	2019	GP	0.0774
Sobic.008G148000	8	58134131	58146905	Fv/Fm	0.0054	4.1579999999999999E-2	0.810345	Joint	GP	0.04133
Sobic.008G082100	8	14649704	14812964	Fv/Fm	0.00541	3.8150000000000003E-2	0.861859	Joint	3L	0.03837
Sobic.008G174100	8	60850625	60857589	Fv/Fm	0.00541	4.156E-2	0.810345	Joint	GP	-0.024708
Sobic.001G382700	1	67044468	67046931	Fv/Fm	0.00542	4.0430000000000001E-2	0.849543	2017	3L	0.03374
Sobic.007G077300	7	8917446	8927948	Fv/Fm	0.00544	4.0399999999999998E-2	0.849543	2017	3L	0.01398
Sobic.001G085900	1	6646384	6649751	Fv/Fm	0.00544	3.7470000000000003E-2	0.999232	2019	3L	-0.057103
Sobic.009G109300	9	44112462	44169514	Fv/Fm	0.00548	4.1450000000000001E-2	0.810345	Joint	GP	0.05971
Sobic.007G103600	7	31866845	32120756	Fv/Fm	0.00549	3.739E-2	0.999232	2019	3L	0.06584
Sobic.001G350400	1	64009746	64012432	Fv/Fm	0.00549	4.1419999999999998E-2	0.810345	Joint	GP	0.04351
Sobic.002G204200	2	59559098	59560727	Fv/Fm	0.0055	4.0309999999999999E-2	0.849543	2017	3L	0.06141
Sobic.007G222600	7	65046536	65047366	Fv/Fm	0.0055	4.079E-2	0.911498	2017	GP	0.03827
Sobic.002G042800	2	4083474	4090863	Fv/Fm	0.0055	3.7379999999999997E-2	0.999232	2019	3L	-0.058188
Sobic.004G274400	4	61789322	61797114	Fv/Fm	0.00553	3.7949999999999998E-2	0.861859	Joint	3L	0.04615
Sobic.003G057700	3	5105689	5111028	Fv/Fm	0.00553	4.1349999999999998E-2	0.810345	Joint	GP	-0.054211
Sobic.004G226900	4	57668654	57669919	Fv/Fm	0.00554	3.7319999999999999E-2	0.999232	2019	3L	-0.036412
Sobic.008G168200	8	60224086	60225577	Fv/Fm	0.00555	4.0719999999999999E-2	0.911498	2017	GP	-0.053376
Sobic.008G157000	8	58928063	58952413	Fv/Fm	0.00557	4.0189999999999997E-2	0.849543	2017	3L	-0.019501
Sobic.002G093000	2	9634716	9638596	Fv/Fm	0.00558	4.2810000000000001E-2	0.910465	2019	GP	0.06309
Sobic.006G127300	6	49233643	49236335	Fv/Fm	0.00559	4.0140000000000002E-2	0.849543	2017	3L	-0.054074
Sobic.006G206800	6	55638316	55650428	Fv/Fm	0.0056	4.0129999999999999E-2	0.849543	2017	3L	0.02438
Sobic.010G268300	10	60294971	60297933	Fv/Fm	0.00561	4.061E-2	0.911498	2017	GP	0.05787
Sobic.006G087200	6	45639299	45642878	Fv/Fm	0.00562	3.7810000000000003E-2	0.861859	Joint	3L	0.03528
Sobic.004G244900	4	59249624	59263423	Fv/Fm	0.00564	4.0059999999999998E-2	0.849543	2017	3L	0.04463
Sobic.003G089700	3	7823035	7837000	Fv/Fm	0.00564	4.0570000000000002E-2	0.911498	2017	GP	-0.048985
Sobic.010G066400	10	5317967	5319160	Fv/Fm	0.00564	4.2700000000000002E-2	0.910465	2019	GP	-0.056168
Sobic.004G150800	4	47703279	47703740	Fv/Fm	0.00565	4.0550000000000003E-2	0.911498	2017	GP	-0.050037
Sobic.003G311500	3	63973227	63980728	Fv/Fm	0.00565	4.1160000000000002E-2	0.810345	Joint	GP	0.04508
Sobic.004G027800	4	2236015	2241315	Fv/Fm	0.00567	3.773E-2	0.861859	Joint	3L	-0.046127
Sobic.001G204000	1	18596063	18597969	Fv/Fm	0.00568	4.1090000000000002E-2	0.810345	Joint	GP	0.06012
Sobic.007G134700	7	55982523	55985486	Fv/Fm	0.00569	4.0480000000000002E-2	0.911498	2017	GP	0.04314
Sobic.008G014400	8	1201323	1207420	Fv/Fm	0.00571	3.705E-2	0.999232	2019	3L	0.03451
Sobic.004G032400	4	2616553	2620550	Fv/Fm	0.00571	3.7679999999999998E-2	0.861859	Joint	3L	-0.032184
Sobic.006G153400	6	51358780	51363236	Fv/Fm	0.00572	3.7039999999999997E-2	0.999232	2019	3L	-0.052954
Sobic.001G357200	1	64709138	64710670	Fv/Fm	0.00573	3.7039999999999997E-2	0.999232	2019	3L	0.03188
Sobic.005G038900	5	3556207	3556596	Fv/Fm	0.00574	3.9910000000000001E-2	0.849543	2017	3L	0.02656
Sobic.008G131200	8	55707755	55708492	Fv/Fm	0.00574	4.0399999999999998E-2	0.911498	2017	GP	0.03353
Sobic.008G074700	8	10802467	10818802	Fv/Fm	0.00577	4.095E-2	0.810345	Joint	GP	0.05067
Sobic.010G154500	10	45547099	45564344	Fv/Fm	0.00579	4.0309999999999999E-2	0.911498	2017	GP	-0.024147
Sobic.001G078400	1	6013134	6015315	Fv/Fm	0.0058	4.0899999999999999E-2	0.810345	Joint	GP	0.06067
Sobic.001G540100	1	80291217	80301729	Fv/Fm	0.0058	4.0910000000000002E-2	0.810345	Joint	GP	0.05025
Sobic.001G208100	1	19050322	19057318	Fv/Fm	0.00581	3.9800000000000002E-2	0.849543	2017	3L	0.04332
Sobic.001G017700	1	1503514	1510972	Fv/Fm	0.00581	4.0280000000000003E-2	0.911498	2017	GP	0.05159
Sobic.002G060800	2	5834893	5838789	Fv/Fm	0.00581	3.6920000000000001E-2	0.999232	2019	3L	-0.055635
Sobic.003G126400	3	11598922	11601442	Fv/Fm	0.00581	4.088E-2	0.810345	Joint	GP	0.05478
Sobic.008G166100	8	59980114	59981208	Fv/Fm	0.00582	4.0869999999999997E-2	0.810345	Joint	GP	0.06303
Sobic.004G097500	4	8650296	8665504	Fv/Fm	0.00583	3.9759999999999997E-2	0.849543	2017	3L	0.01393
Sobic.005G189300	5	67390066	67398126	Fv/Fm	0.00583	4.0849999999999997E-2	0.810345	Joint	GP	0.01228
Sobic.009G256800	9	59082061	59097107	Fv/Fm	0.00583	4.0849999999999997E-2	0.810345	Joint	GP	0.04311
Sobic.006G207400	6	55713009	55715106	Fv/Fm	0.00584	4.0239999999999998E-2	0.911498	2017	GP	-0.043454
Sobic.003G356000	3	67427762	67433994	Fv/Fm	0.00584	4.2360000000000002E-2	0.910465	2019	GP	0.04201
Sobic.009G060400	9	6341039	6351727	Fv/Fm	0.00584	3.7479999999999999E-2	0.861859	Joint	3L	-0.042515
Sobic.010G154700	10	45604011	45608319	Fv/Fm	0.00586	3.9719999999999998E-2	0.849543	2017	3L	0.06682
Sobic.004G112400	4	11111645	11113372	Fv/Fm	0.00586	4.233E-2	0.910465	2019	GP	-0.050847
Sobic.004G273300	4	61704861	61714821	Fv/Fm	0.00588	3.968E-2	0.849543	2017	3L	-0.019137
Sobic.002G315100	2	68862085	68868118	Fv/Fm	0.00589	3.6799999999999999E-2	0.999232	2019	3L	-0.040764
Sobic.003G058500	3	5150666	5159261	Fv/Fm	0.0059	3.9649999999999998E-2	0.849543	2017	3L	-0.046604
Sobic.002G023100	2	2119632	2122009	Fv/Fm	0.0059	4.0750000000000001E-2	0.810345	Joint	GP	0.04885
Sobic.003G316601	3	64446837	64447706	Fv/Fm	0.00591	4.0719999999999999E-2	0.810345	Joint	GP	-0.050971
Sobic.001G020700	1	1718325	1720855	Fv/Fm	0.00592	4.0120000000000003E-2	0.911498	2017	GP	0.04808
Sobic.003G077600	3	6628310	6632303	Fv/Fm	0.00592	3.7359999999999997E-2	0.861859	Joint	3L	0.03403
Sobic.008G020100	8	1701480	1706408	Fv/Fm	0.00594	3.7330000000000002E-2	0.861859	Joint	3L	0.02935
Sobic.004G249400	4	59620935	59622398	Fv/Fm	0.00595	4.2180000000000002E-2	0.910465	2019	GP	-0.020569
Sobic.004G039100	4	3225107	3233967	Fv/Fm	0.00596	3.9550000000000002E-2	0.849543	2017	3L	-0.040702
Sobic.001G542300	1	80553058	80566411	Fv/Fm	0.00597	3.7289999999999997E-2	0.861859	Joint	3L	0.06136
Sobic.004G044000	4	3621910	3623742	Fv/Fm	0.00598	3.9530000000000003E-2	0.849543	2017	3L	-0.028402
Sobic.005G034000	5	3065825	3070157	Fv/Fm	0.00598	3.6670000000000001E-2	0.999232	2019	3L	-0.021955
Sobic.002G357200	2	71962646	71963564	Fv/Fm	0.00599	4.0599999999999997E-2	0.810345	Joint	GP	0.04779
Sobic.002G031600	2	2884469	2897013	Fv/Fm	0.006	3.95E-2	0.849543	2017	3L	-0.037219
Sobic.008G118900	8	53117679	53120233	Fv/Fm	0.006	3.9989999999999998E-2	0.911498	2017	GP	-0.049493
Sobic.002G226100	2	61804218	61807974	Fv/Fm	0.006	4.0579999999999998E-2	0.810345	Joint	GP	0.05339
Sobic.002G411900	2	76013593	76014720	Fv/Fm	0.00601	3.9980000000000002E-2	0.911498	2017	GP	0.04525
Sobic.002G292800	2	67038019	67047133	Fv/Fm	0.00602	3.721E-2	0.861859	Joint	3L	0.03887
Sobic.005G155900	5	62727953	62729391	Fv/Fm	0.00605	3.9910000000000001E-2	0.911498	2017	GP	-0.042354
Sobic.010G042500	10	3267300	3267638	Fv/Fm	0.00605	4.2020000000000002E-2	0.910465	2019	GP	-0.050778
Sobic.006G281500	6	61138343	61144794	Fv/Fm	0.00605	3.7170000000000002E-2	0.861859	Joint	3L	0.03606
Sobic.003G132300	3	12440871	12441851	Fv/Fm	0.00607	3.9390000000000001E-2	0.849543	2017	3L	0.04676
Sobic.010G092200	10	8150119	8151362	Fv/Fm	0.00607	3.7139999999999999E-2	0.861859	Joint	3L	-0.035787
Sobic.002G248400	2	63614334	63618748	Fv/Fm	0.00607	4.0469999999999999E-2	0.810345	Joint	GP	-0.041973
Sobic.009G161500	9	51869861	51872503	Fv/Fm	0.00609	3.9849999999999997E-2	0.911498	2017	GP	0.04085
Sobic.006G068000	6	42831323	42832522	Fv/Fm	0.00609	3.712E-2	0.861859	Joint	3L	0.03314
Sobic.001G089800	1	6959461	6968219	Fv/Fm	0.0061	3.6499999999999998E-2	0.999232	2019	3L	0.05075
Sobic.006G218800	6	56589077	56597524	Fv/Fm	0.00611	3.7080000000000002E-2	0.861859	Joint	3L	-0.027717
Sobic.006G097800	6	46726015	46730691	Fv/Fm	0.00612	3.9320000000000001E-2	0.849543	2017	3L	-0.017419
Sobic.001G493200	1	76225172	76230587	Fv/Fm	0.00613	4.1889999999999997E-2	0.910465	2019	GP	0.08649
Sobic.006G180432	6	53464454	53476985	Fv/Fm	0.00614	3.9780000000000003E-2	0.911498	2017	GP	0.03729
Sobic.010G019100	10	1573548	1575773	Fv/Fm	0.00614	3.6450000000000003E-2	0.999232	2019	3L	-0.054169
Sobic.001G255300	1	29322977	29324473	Fv/Fm	0.00615	4.1860000000000001E-2	0.910465	2019	GP	-0.043566
Sobic.006G163100	6	52081990	52083869	Fv/Fm	0.00615	3.703E-2	0.861859	Joint	3L	0.03241
Sobic.001G428500	1	70747243	70749431	Fv/Fm	0.00615	4.0340000000000001E-2	0.810345	Joint	GP	0.05825
Sobic.002G074000	2	7684197	7687000	Fv/Fm	0.00618	4.181E-2	0.910465	2019	GP	-0.036163
Sobic.009G184900	9	53830685	53840438	Fv/Fm	0.00619	3.9210000000000002E-2	0.849543	2017	3L	0.03215
Sobic.010G086200	10	7412574	7414876	Fv/Fm	0.00619	3.9210000000000002E-2	0.849543	2017	3L	-0.036918
Sobic.002G122100	2	16165764	16202056	Fv/Fm	0.00622	3.9170000000000003E-2	0.849543	2017	3L	0.02705
Sobic.005G107400	5	20251099	20298977	Fv/Fm	0.00624	3.9620000000000002E-2	0.911498	2017	GP	0.03614
Sobic.007G209300	7	63807978	63818373	Fv/Fm	0.00624	3.9620000000000002E-2	0.911498	2017	GP	-0.048354
Sobic.006G225800	6	57117578	57127921	Fv/Fm	0.00625	3.6290000000000003E-2	0.999232	2019	3L	0.03617
Sobic.009G175900	9	53098829	53102275	Fv/Fm	0.00626	4.0169999999999997E-2	0.810345	Joint	GP	0.06434
Sobic.003G257200	3	59536193	59550932	Fv/Fm	0.00627	3.9579999999999997E-2	0.911498	2017	GP	0.05117
Sobic.002G127550	2	17587221	17617900	Fv/Fm	0.00629	3.9539999999999999E-2	0.911498	2017	GP	-0.047311
Sobic.006G104600	6	47442131	47444011	Fv/Fm	0.00629	4.1640000000000003E-2	0.910465	2019	GP	0.06172
Sobic.001G357500	1	64727032	64733948	Fv/Fm	0.0063	3.9050000000000001E-2	0.849543	2017	3L	-0.027849
Sobic.004G289400	4	63056960	63060508	Fv/Fm	0.0063	4.0120000000000003E-2	0.810345	Joint	GP	0.05806
Sobic.003G113300	3	10183842	10188034	Fv/Fm	0.00631	3.9530000000000003E-2	0.911498	2017	GP	-0.043898
Sobic.010G039300	10	3104485	3110469	Fv/Fm	0.00631	3.9510000000000003E-2	0.911498	2017	GP	0.04434
Sobic.010G019800	10	1606923	1612208	Fv/Fm	0.00632	3.6799999999999999E-2	0.861859	Joint	3L	0.03155
Sobic.004G031800	4	2575831	2579884	Fv/Fm	0.00633	3.9489999999999997E-2	0.911498	2017	GP	0.04933
Sobic.001G543300	1	80704855	80706677	Fv/Fm	0.00633	4.0070000000000001E-2	0.810345	Joint	GP	0.07259
Sobic.002G181600	2	56292567	56293872	Fv/Fm	0.00634	3.6769999999999997E-2	0.861859	Joint	3L	0.06395
Sobic.005G157200	5	62916441	62919915	Fv/Fm	0.00634	3.6760000000000001E-2	0.861859	Joint	3L	0.05207
Sobic.003G259200	3	59716710	59719446	Fv/Fm	0.00635	3.9460000000000002E-2	0.911498	2017	GP	-0.040154
Sobic.001G203900	1	18589546	18594275	Fv/Fm	0.00635	4.1549999999999997E-2	0.910465	2019	GP	0.072
Sobic.006G276900	6	60777495	60778136	Fv/Fm	0.00635	4.1540000000000001E-2	0.910465	2019	GP	-0.054993
Sobic.008G034700	8	3212579	3221834	Fv/Fm	0.00636	4.1540000000000001E-2	0.910465	2019	GP	0.05338
Sobic.001G422800	1	70351114	70352538	Fv/Fm	0.00637	3.8949999999999999E-2	0.849543	2017	3L	-0.032315
Sobic.001G370300	1	65859112	65862560	Fv/Fm	0.00637	4.002E-2	0.810345	Joint	GP	-0.050348
Sobic.004G001500	4	125696	134080	Fv/Fm	0.00638	3.9419999999999997E-2	0.911498	2017	GP	0.05375
Sobic.009G165000	9	52103106	52103372	Fv/Fm	0.00638	3.9419999999999997E-2	0.911498	2017	GP	-0.032112
Sobic.001G024400	1	1934926	1935513	Fv/Fm	0.00638	0.04	0.810345	Joint	GP	-0.033601
Sobic.003G145900	3	15004488	15009068	Fv/Fm	0.00639	3.9399999999999998E-2	0.911498	2017	GP	-0.049091
Sobic.005G072600	5	8729331	8744000	Fv/Fm	0.00639	3.9989999999999998E-2	0.810345	Joint	GP	-0.035641
Sobic.001G372700	1	66070750	66073283	Fv/Fm	0.0064	3.6089999999999997E-2	0.999232	2019	3L	-0.044451
Sobic.001G188400	1	16629602	16663470	Fv/Fm	0.00641	4.1450000000000001E-2	0.910465	2019	GP	0.04949
Sobic.002G403000	2	75324999	75326357	Fv/Fm	0.00641	3.6670000000000001E-2	0.861859	Joint	3L	-0.022756
Sobic.004G332900	4	66553051	66556268	Fv/Fm	0.00641	3.6670000000000001E-2	0.861859	Joint	3L	0.01409
Sobic.001G441200	1	71906236	71910241	Fv/Fm	0.00642	3.9359999999999999E-2	0.911498	2017	GP	0.06336
Sobic.001G009700	1	881360	881827	Fv/Fm	0.00644	4.1399999999999999E-2	0.910465	2019	GP	0.05844
Sobic.001G221400	1	20929928	20947346	Fv/Fm	0.00645	3.9309999999999998E-2	0.911498	2017	GP	0.03125
Sobic.001G336800	1	62496138	62499157	Fv/Fm	0.00645	3.9309999999999998E-2	0.911498	2017	GP	0.0336
Sobic.001G067900	1	5158162	5161435	Fv/Fm	0.00646	3.6600000000000001E-2	0.861859	Joint	3L	0.06719
Sobic.001G508100	1	77591276	77595580	Fv/Fm	0.00647	3.6589999999999998E-2	0.861859	Joint	3L	-0.044883
Sobic.009G013800	9	1202233	1203786	Fv/Fm	0.00648	3.8789999999999998E-2	0.849543	2017	3L	0.03016
Sobic.008G105900	8	49859374	49917536	Fv/Fm	0.0065	3.9239999999999997E-2	0.911498	2017	GP	-0.037388
Sobic.002G076400	2	7942106	7949613	Fv/Fm	0.0065	3.6549999999999999E-2	0.861859	Joint	3L	-0.032641
Sobic.002G197500	2	58675656	58678303	Fv/Fm	0.00651	3.8739999999999997E-2	0.849543	2017	3L	0.03415
Sobic.009G119501	9	46905772	46933614	Fv/Fm	0.00651	3.8739999999999997E-2	0.849543	2017	3L	-0.012971
Sobic.001G174700	1	14677015	14679404	Fv/Fm	0.00652	3.9219999999999998E-2	0.911498	2017	GP	-0.046036
Sobic.001G176200	1	14780713	14784656	Fv/Fm	0.00652	3.6519999999999997E-2	0.861859	Joint	3L	-0.045585
Sobic.001G491500	1	76114032	76115627	Fv/Fm	0.00653	3.9199999999999999E-2	0.911498	2017	GP	-0.051425
Sobic.003G038200	3	3583228	3584556	Fv/Fm	0.00653	3.9199999999999999E-2	0.911498	2017	GP	-0.042598
Sobic.009G115400	9	45658441	45690375	Fv/Fm	0.00653	3.6510000000000001E-2	0.861859	Joint	3L	0.02478
Sobic.006G020900	6	3589525	3613762	Fv/Fm	0.00654	3.8710000000000001E-2	0.849543	2017	3L	-0.034542
Sobic.009G223400	9	56597341	56598465	Fv/Fm	0.00654	3.5909999999999997E-2	0.999232	2019	3L	0.03599
Sobic.001G246200	1	25842281	25854673	Fv/Fm	0.00654	3.9759999999999997E-2	0.810345	Joint	GP	0.04173
Sobic.002G252900	2	63927590	63932172	Fv/Fm	0.00655	3.8690000000000002E-2	0.849543	2017	3L	0.02048
Sobic.008G098900	8	46956654	46968542	Fv/Fm	0.00655	3.8699999999999998E-2	0.849543	2017	3L	0.0786
Sobic.001G222150	1	21104773	21126150	Fv/Fm	0.00656	3.9739999999999998E-2	0.810345	Joint	GP	-0.044841
Sobic.001G317400	1	60575515	60578288	Fv/Fm	0.00657	3.9719999999999998E-2	0.810345	Joint	GP	0.03597
Sobic.002G279700	2	66141329	66143737	Fv/Fm	0.00657	3.9730000000000001E-2	0.810345	Joint	GP	0.05206
Sobic.006G067700	6	42803829	42806597	Fv/Fm	0.00658	3.9710000000000002E-2	0.810345	Joint	GP	0.05241
Sobic.003G152200	3	16155178	16177498	Fv/Fm	0.00659	3.9690000000000003E-2	0.810345	Joint	GP	0.03509
Sobic.004G156400	4	49464735	49487688	Fv/Fm	0.00661	3.5810000000000002E-2	0.999232	2019	3L	-0.020945
Sobic.002G201100	2	59104929	59119203	Fv/Fm	0.00661	3.6409999999999998E-2	0.861859	Joint	3L	-0.032696
Sobic.003G292700	3	62514613	62530863	Fv/Fm	0.00662	3.9079999999999997E-2	0.911498	2017	GP	0.04165
Sobic.006G198900	6	55120793	55121608	Fv/Fm	0.00662	4.1140000000000003E-2	0.910465	2019	GP	-0.055876
Sobic.003G339600	3	66268413	66269676	Fv/Fm	0.00662	3.9660000000000001E-2	0.810345	Joint	GP	-0.053079
Sobic.009G082700	9	12048193	12084044	Fv/Fm	0.00663	4.1119999999999997E-2	0.910465	2019	GP	-0.053331
Sobic.007G063300	7	6649459	6651773	Fv/Fm	0.00664	4.1099999999999998E-2	0.910465	2019	GP	0.04494
Sobic.009G199800	9	54960709	54961666	Fv/Fm	0.00664	4.1110000000000001E-2	0.910465	2019	GP	0.05862
Sobic.006G208500	6	55827566	55833605	Fv/Fm	0.00666	3.9019999999999999E-2	0.911498	2017	GP	-0.045523
Sobic.007G028900	7	2622086	2625874	Fv/Fm	0.00666	4.1070000000000002E-2	0.910465	2019	GP	-0.055451
Sobic.009G045400	9	4347773	4356095	Fv/Fm	0.00666	4.1070000000000002E-2	0.910465	2019	GP	0.0531
Sobic.009G117000	9	46046526	46046877	Fv/Fm	0.0067	4.1020000000000001E-2	0.910465	2019	GP	0.03452
Sobic.004G221100	4	57148059	57155877	Fv/Fm	0.00672	3.8929999999999999E-2	0.911498	2017	GP	-0.050597
Sobic.006G003300	6	526390	529730	Fv/Fm	0.00674	4.0960000000000003E-2	0.910465	2019	GP	0.06122
Sobic.002G308800	2	68307060	68322803	Fv/Fm	0.00674	3.6240000000000001E-2	0.861859	Joint	3L	0.03586
Sobic.009G024400	9	2167944	2170974	Fv/Fm	0.00675	3.841E-2	0.849543	2017	3L	-0.041217
Sobic.002G056701	2	5501713	5509197	Fv/Fm	0.00675	3.8890000000000001E-2	0.911498	2017	GP	-0.051127
Sobic.003G372500	3	68781030	68783158	Fv/Fm	0.00675	3.9480000000000001E-2	0.810345	Joint	GP	0.05305
Sobic.006G109500	6	47850588	47855109	Fv/Fm	0.00677	3.8390000000000001E-2	0.849543	2017	3L	0.02618
Sobic.009G029600	9	2652718	2657123	Fv/Fm	0.00677	3.8379999999999997E-2	0.849543	2017	3L	0.04396
Sobic.006G014100	6	1956000	1971953	Fv/Fm	0.00677	3.5610000000000003E-2	0.999232	2019	3L	0.04665
Sobic.001G126500	1	9944855	9946110	Fv/Fm	0.00678	3.8850000000000003E-2	0.911498	2017	GP	0.0417
Sobic.007G224200	7	65171736	65177361	Fv/Fm	0.0068	3.882E-2	0.911498	2017	GP	-0.04551
Sobic.004G122000	4	13423475	13431808	Fv/Fm	0.00681	3.9379999999999998E-2	0.810345	Joint	GP	-0.047884
Sobic.001G204900	1	18702539	18704415	Fv/Fm	0.00682	3.6130000000000002E-2	0.861859	Joint	3L	-0.041511
Sobic.004G161751	4	51067886	51072079	Fv/Fm	0.00683	3.6119999999999999E-2	0.861859	Joint	3L	0.0244
Sobic.004G316700	4	65251195	65254691	Fv/Fm	0.00683	3.6119999999999999E-2	0.861859	Joint	3L	-0.051971
Sobic.004G145701	4	45024888	45027051	Fv/Fm	0.00683	3.9350000000000003E-2	0.810345	Joint	GP	-0.031602
Sobic.007G033800	7	2956423	2959194	Fv/Fm	0.00684	4.0820000000000002E-2	0.910465	2019	GP	0.05377
Sobic.001G193300	1	17205152	17207673	Fv/Fm	0.00685	3.551E-2	0.999232	2019	3L	-0.060136
Sobic.009G252600	9	58708670	58714192	Fv/Fm	0.00685	3.934E-2	0.810345	Joint	GP	0.03982
Sobic.003G292700	3	62514613	62530863	Fv/Fm	0.00686	3.5499999999999997E-2	0.999232	2019	3L	0.03709
Sobic.004G238100	4	58615088	58618451	Fv/Fm	0.00688	3.8249999999999999E-2	0.849543	2017	3L	0.03329
Sobic.002G113100	2	13778745	13780739	Fv/Fm	0.00688	3.9289999999999999E-2	0.810345	Joint	GP	0.03408
Sobic.001G513100	1	78076399	78076881	Fv/Fm	0.0069	3.8690000000000002E-2	0.911498	2017	GP	-0.049319
Sobic.004G113900	4	11496181	11498821	Fv/Fm	0.00691	4.0719999999999999E-2	0.910465	2019	GP	0.0364
Sobic.003G127100	3	11649508	11651755	Fv/Fm	0.00691	3.601E-2	0.861859	Joint	3L	0.02928
Sobic.003G428300	3	73178051	73180773	Fv/Fm	0.00695	3.8150000000000003E-2	0.849543	2017	3L	0.0354
Sobic.010G257300	10	59537370	59540146	Fv/Fm	0.00695	3.5380000000000002E-2	0.999232	2019	3L	0.04651
Sobic.001G067400	1	5097859	5100700	Fv/Fm	0.00695	3.9190000000000003E-2	0.810345	Joint	GP	-0.033527
Sobic.003G002600	3	303412	309956	Fv/Fm	0.00695	3.9199999999999999E-2	0.810345	Joint	GP	0.05387
Sobic.003G084900	3	7327188	7335580	Fv/Fm	0.00697	3.8600000000000002E-2	0.911498	2017	GP	0.05333
Sobic.010G219600	10	56183619	56187654	Fv/Fm	0.00698	3.5929999999999997E-2	0.861859	Joint	3L	0.05404
Sobic.002G033400	2	3055086	3059258	Fv/Fm	0.00699	3.857E-2	0.911498	2017	GP	0.03675
Sobic.010G039500	10	3110470	3119009	Fv/Fm	0.00699	4.0599999999999997E-2	0.910465	2019	GP	0.06083
Sobic.001G115100	1	8992128	8995512	Fv/Fm	0.00699	3.9149999999999997E-2	0.810345	Joint	GP	0.03848
Sobic.004G285300	4	62780886	62783642	Fv/Fm	0.007	3.8550000000000001E-2	0.911498	2017	GP	-0.049968
Sobic.003G316601	3	64446837	64447706	Fv/Fm	0.00701	4.0570000000000002E-2	0.910465	2019	GP	-0.055298
Sobic.002G155000	2	46999353	47005042	Fv/Fm	0.00702	3.909E-2	0.810345	Joint	GP	0.04517
Sobic.005G110300	5	24404229	24728827	Fv/Fm	0.00703	3.5290000000000002E-2	0.999232	2019	3L	0.03821
Sobic.010G008700	10	733141	736171	Fv/Fm	0.00703	3.5869999999999999E-2	0.861859	Joint	3L	-0.039001
Sobic.009G027800	9	2475540	2495218	Fv/Fm	0.00704	4.054E-2	0.910465	2019	GP	-0.041419
Sobic.001G511500	1	77899155	77905748	Fv/Fm	0.00704	3.9070000000000001E-2	0.810345	Joint	GP	0.06042
Sobic.001G033600	1	2539884	2541707	Fv/Fm	0.00705	3.9059999999999997E-2	0.810345	Joint	GP	-0.052128
Sobic.009G187900	9	54028249	54030186	Fv/Fm	0.00706	3.5249999999999997E-2	0.999232	2019	3L	-0.042032
Sobic.010G220300	10	56235471	56245937	Fv/Fm	0.00706	3.9039999999999998E-2	0.810345	Joint	GP	-0.052042
Sobic.001G090700	1	7025973	7026756	Fv/Fm	0.00708	4.0480000000000002E-2	0.910465	2019	GP	-0.049234
Sobic.009G228500	9	56944976	56946378	Fv/Fm	0.0071	3.8420000000000003E-2	0.911498	2017	GP	0.04055
Sobic.009G175900	9	53098829	53102275	Fv/Fm	0.00711	3.841E-2	0.911498	2017	GP	0.05946
Sobic.002G020900	2	1935473	1935901	Fv/Fm	0.00711	3.5770000000000003E-2	0.861859	Joint	3L	0.02272
Sobic.001G162400	1	13394449	13402036	Fv/Fm	0.00711	3.8980000000000001E-2	0.810345	Joint	GP	-0.051006
Sobic.001G459800	1	73533782	73540015	Fv/Fm	0.00712	3.7920000000000002E-2	0.849543	2017	3L	0.03644
Sobic.009G167000	9	52327064	52327276	Fv/Fm	0.00713	3.7909999999999999E-2	0.849543	2017	3L	0.02298
Sobic.010G087200	10	7480364	7480891	Fv/Fm	0.00713	3.7920000000000002E-2	0.849543	2017	3L	-0.029709
Sobic.010G014600	10	1202813	1204511	Fv/Fm	0.00713	3.8379999999999997E-2	0.911498	2017	GP	-0.040013
Sobic.001G284400	1	55682124	55686011	Fv/Fm	0.00713	3.517E-2	0.999232	2019	3L	0.03716
Sobic.005G025700	5	2287520	2291909	Fv/Fm	0.00714	3.5740000000000001E-2	0.861859	Joint	3L	0.05179
Sobic.003G284800	3	61847393	61849641	Fv/Fm	0.00716	3.5139999999999998E-2	0.999232	2019	3L	-0.057904
Sobic.006G110400	6	47919420	47925760	Fv/Fm	0.00717	4.036E-2	0.910465	2019	GP	0.04355
Sobic.001G447400	1	72474818	72476385	Fv/Fm	0.00718	3.8879999999999998E-2	0.810345	Joint	GP	0.05159
Sobic.009G205300	9	55366738	55368585	Fv/Fm	0.00719	3.567E-2	0.861859	Joint	3L	0.03571
Sobic.003G198900	3	52483532	52523486	Fv/Fm	0.0072	3.8300000000000001E-2	0.911498	2017	GP	-0.044629
Sobic.003G211100	3	54371307	54375463	Fv/Fm	0.00721	3.5069999999999997E-2	0.999232	2019	3L	-0.045149
Sobic.008G081800	8	14614309	14615415	Fv/Fm	0.00722	3.78E-2	0.849543	2017	3L	-0.032091
Sobic.004G065650	4	5314388	5328760	Fv/Fm	0.00724	3.8809999999999997E-2	0.810345	Joint	GP	0.04579
Sobic.010G221600	10	56422070	56428664	Fv/Fm	0.00725	3.8219999999999997E-2	0.911498	2017	GP	-0.045123
Sobic.002G009600	2	852111	869954	Fv/Fm	0.00725	3.5020000000000003E-2	0.999232	2019	3L	-0.034334
Sobic.004G175600	4	52782481	52784879	Fv/Fm	0.00725	4.0250000000000001E-2	0.910465	2019	GP	0.05627
Sobic.001G321400	1	60896668	60898504	Fv/Fm	0.00725	3.5610000000000003E-2	0.861859	Joint	3L	0.03373
Sobic.010G208700	10	55184296	55198957	Fv/Fm	0.00726	3.7740000000000003E-2	0.849543	2017	3L	0.02517
Sobic.004G186300	4	53877599	53881566	Fv/Fm	0.00726	4.0239999999999998E-2	0.910465	2019	GP	0.06252
Sobic.005G222200	5	70855984	70878885	Fv/Fm	0.00726	3.56E-2	0.861859	Joint	3L	0.03079
Sobic.009G065200	9	6959207	6961111	Fv/Fm	0.00727	3.5000000000000003E-2	0.999232	2019	3L	-0.052414
Sobic.005G038900	5	3556207	3556596	Fv/Fm	0.00727	3.5580000000000001E-2	0.861859	Joint	3L	0.02654
Sobic.010G110000	10	10995582	11001465	Fv/Fm	0.00728	3.8179999999999999E-2	0.911498	2017	GP	0.0546
Sobic.001G167500	1	13943376	13948220	Fv/Fm	0.00729	3.771E-2	0.849543	2017	3L	-0.03606
Sobic.003G158700	3	18232956	18235388	Fv/Fm	0.00729	3.4979999999999997E-2	0.999232	2019	3L	0.05632
Sobic.006G086700	6	45602757	45607087	Fv/Fm	0.00729	3.5549999999999998E-2	0.861859	Joint	3L	0.03551
Sobic.006G276200	6	60712821	60714062	Fv/Fm	0.0073	3.5540000000000002E-2	0.861859	Joint	3L	-0.047781
Sobic.007G009100	7	840351	842785	Fv/Fm	0.0073	3.8739999999999997E-2	0.810345	Joint	GP	0.05114
Sobic.002G201700	2	59159828	59164112	Fv/Fm	0.00731	3.5529999999999999E-2	0.861859	Joint	3L	-0.030054
Sobic.002G409500	2	75800136	75802815	Fv/Fm	0.00732	3.8710000000000001E-2	0.810345	Joint	GP	0.04425
Sobic.006G263600	6	59827298	59828248	Fv/Fm	0.00733	3.8690000000000002E-2	0.810345	Joint	GP	-0.033185
Sobic.001G178400	1	15023399	15029779	Fv/Fm	0.00734	3.8109999999999998E-2	0.911498	2017	GP	0.03331
Sobic.001G494400	1	76352450	76354898	Fv/Fm	0.00735	3.764E-2	0.849543	2017	3L	0.03226
Sobic.002G067000	2	6624805	6631010	Fv/Fm	0.00735	3.764E-2	0.849543	2017	3L	-0.012595
Sobic.006G134800	6	49801437	49802925	Fv/Fm	0.00735	3.8100000000000002E-2	0.911498	2017	GP	-0.045013
Sobic.005G068300	5	7904797	7910472	Fv/Fm	0.00736	3.7620000000000001E-2	0.849543	2017	3L	0.02916
Sobic.004G345800	4	67566790	67570212	Fv/Fm	0.00738	3.7600000000000001E-2	0.849543	2017	3L	0.028
Sobic.009G082700	9	12048193	12084044	Fv/Fm	0.00738	3.807E-2	0.911498	2017	GP	-0.044606
Sobic.005G011000	5	976910	987908	Fv/Fm	0.00738	4.0070000000000001E-2	0.910465	2019	GP	-0.052956
Sobic.003G273200	3	60922375	60923631	Fv/Fm	0.00739	3.7589999999999998E-2	0.849543	2017	3L	0.01707
Sobic.003G227600	3	56494634	56504447	Fv/Fm	0.00739	4.0070000000000001E-2	0.910465	2019	GP	0.05262
Sobic.009G241500	9	57840234	57840716	Fv/Fm	0.00739	3.8620000000000002E-2	0.810345	Joint	GP	0.02943
Sobic.010G184100	10	52392716	52395710	Fv/Fm	0.0074	4.0039999999999999E-2	0.910465	2019	GP	0.05714
Sobic.010G103700	10	9751880	9758691	Fv/Fm	0.00742	3.8010000000000002E-2	0.911498	2017	GP	0.05397
Sobic.004G150800	4	47703279	47703740	Fv/Fm	0.00745	3.8539999999999998E-2	0.810345	Joint	GP	-0.051612
Sobic.004G122900	4	13820967	13824861	Fv/Fm	0.00746	3.4779999999999998E-2	0.999232	2019	3L	0.04826
Sobic.007G194600	7	62688614	62690660	Fv/Fm	0.00746	3.8519999999999999E-2	0.810345	Joint	GP	-0.055871
Sobic.002G093000	2	9634716	9638596	Fv/Fm	0.00747	3.8519999999999999E-2	0.810345	Joint	GP	0.05504
Sobic.001G351500	1	64095182	64104216	Fv/Fm	0.00748	3.4750000000000003E-2	0.999232	2019	3L	-0.011955
Sobic.003G222400	3	55810892	55815597	Fv/Fm	0.00748	3.9940000000000003E-2	0.910465	2019	GP	-0.056541
Sobic.009G004400	9	384640	388673	Fv/Fm	0.00749	3.533E-2	0.876906	Joint	3L	-0.039054
Sobic.001G034700	1	2632707	2634374	Fv/Fm	0.0075	3.7449999999999997E-2	0.849543	2017	3L	0.07717
Sobic.005G034300	5	3088419	3091656	Fv/Fm	0.0075	3.9919999999999997E-2	0.910465	2019	GP	0.04918
Sobic.001G149500	1	12014309	12014614	Fv/Fm	0.00751	3.7440000000000001E-2	0.849543	2017	3L	0.02433
Sobic.007G167100	7	60220215	60223160	Fv/Fm	0.00751	3.7429999999999998E-2	0.849543	2017	3L	-0.039082
Sobic.004G148900	4	46775467	46859675	Fv/Fm	0.00752	3.789E-2	0.911498	2017	GP	0.02049
Sobic.003G007700	3	671287	679553	Fv/Fm	0.00752	3.9890000000000002E-2	0.910465	2019	GP	0.053
Sobic.004G301200	4	64007767	64012805	Fv/Fm	0.00752	3.8460000000000001E-2	0.810345	Joint	GP	0.05977
Sobic.001G336800	1	62496138	62499157	Fv/Fm	0.00754	3.8429999999999999E-2	0.810345	Joint	GP	0.03516
Sobic.010G068500	10	5497068	5500929	Fv/Fm	0.00756	3.8399999999999997E-2	0.810345	Joint	GP	-0.048416
Sobic.001G353000	1	64254315	64262499	Fv/Fm	0.00757	3.7830000000000003E-2	0.911498	2017	GP	-0.044096
Sobic.007G019501	7	1831543	1831989	Fv/Fm	0.00758	3.5209999999999998E-2	0.878666	Joint	3L	-0.057997
Sobic.006G269600	6	60208607	60210336	Fv/Fm	0.00759	3.9800000000000002E-2	0.910465	2019	GP	-0.057058
Sobic.003G197300	3	52258054	52262052	Fv/Fm	0.0076	3.4630000000000001E-2	0.999232	2019	3L	-0.033992
Sobic.001G511000	1	77861637	77866144	Fv/Fm	0.00761	3.4619999999999998E-2	0.999232	2019	3L	0.02627
Sobic.003G017400	3	1541137	1543725	Fv/Fm	0.00761	3.5189999999999999E-2	0.878666	Joint	3L	-0.040174
Sobic.004G301200	4	64007767	64012805	Fv/Fm	0.00763	3.7749999999999999E-2	0.911498	2017	GP	0.05597
Sobic.005G062800	5	6808609	6821258	Fv/Fm	0.00763	3.7749999999999999E-2	0.911498	2017	GP	0.04251
Sobic.008G021800	8	1907766	1909346	Fv/Fm	0.00764	3.9739999999999998E-2	0.910465	2019	GP	0.02334
Sobic.010G246600	10	58622944	58647475	Fv/Fm	0.00765	3.7269999999999998E-2	0.853635	2017	3L	-0.015198
Sobic.001G376150	1	66462556	66470962	Fv/Fm	0.00766	3.7249999999999998E-2	0.853635	2017	3L	0.02002
Sobic.003G144700	3	14764536	14765511	Fv/Fm	0.00766	3.7719999999999997E-2	0.911498	2017	GP	0.04072
Sobic.009G223600	9	56606815	56611226	Fv/Fm	0.00766	3.7719999999999997E-2	0.911498	2017	GP	-0.045651
Sobic.001G391600	1	67817777	67823370	Fv/Fm	0.00767	3.5119999999999998E-2	0.879528	Joint	3L	0.02991
Sobic.003G201500	3	53032565	53034390	Fv/Fm	0.00768	3.7690000000000001E-2	0.911498	2017	GP	-0.04218
Sobic.001G214800	1	19794498	19804582	Fv/Fm	0.00769	3.8240000000000003E-2	0.810345	Joint	GP	0.05515
Sobic.001G333300	1	62218264	62219016	Fv/Fm	0.00771	3.9640000000000002E-2	0.910465	2019	GP	-0.049322
Sobic.005G122300	5	53700889	53738030	Fv/Fm	0.00772	3.449E-2	0.999232	2019	3L	0.03297
Sobic.004G347900	4	67718146	67721109	Fv/Fm	0.00773	3.5040000000000002E-2	0.880379	Joint	3L	-0.055905
Sobic.001G455000	1	73120738	73124607	Fv/Fm	0.00774	3.8170000000000003E-2	0.810345	Joint	GP	0.05477
Sobic.003G254100	3	59263512	59268333	Fv/Fm	0.00776	3.7600000000000001E-2	0.911498	2017	GP	0.04519
Sobic.004G300500	4	63930074	63933298	Fv/Fm	0.00779	3.8120000000000001E-2	0.810345	Joint	GP	-0.050938
Sobic.003G208400	3	53960606	53963356	Fv/Fm	0.0078	3.44E-2	0.999232	2019	3L	0.04004
Sobic.008G144300	8	57569065	57574656	Fv/Fm	0.0078	3.8100000000000002E-2	0.810345	Joint	GP	-0.041928
Sobic.009G173700	9	52922488	52923832	Fv/Fm	0.00781	3.8089999999999999E-2	0.810345	Joint	GP	-0.043072
Sobic.002G128800	2	17973406	17975909	Fv/Fm	0.00783	3.7060000000000003E-2	0.853635	2017	3L	0.02687
Sobic.007G173300	7	60846084	60849928	Fv/Fm	0.00783	3.8059999999999997E-2	0.810345	Joint	GP	-0.036681
Sobic.003G019900	3	1748924	1754743	Fv/Fm	0.00785	3.805E-2	0.810345	Joint	GP	-0.072789
Sobic.006G110900	6	47944858	47953240	Fv/Fm	0.00786	3.7470000000000003E-2	0.911498	2017	GP	0.01785
Sobic.003G440300	3	73942926	73944637	Fv/Fm	0.00786	3.9460000000000002E-2	0.910465	2019	GP	-0.048991
Sobic.010G041100	10	3202338	3204404	Fv/Fm	0.00787	3.7470000000000003E-2	0.911498	2017	GP	0.0467
Sobic.006G184900	6	53989929	54002251	Fv/Fm	0.00787	3.8019999999999998E-2	0.810345	Joint	GP	0.0596
Sobic.004G348300	4	67748079	67751770	Fv/Fm	0.00788	3.746E-2	0.911498	2017	GP	0.0568
Sobic.003G077700	3	6633687	6639631	Fv/Fm	0.00788	3.943E-2	0.910465	2019	GP	-0.060409
Sobic.008G086700	8	17538292	17784943	Fv/Fm	0.00788	3.943E-2	0.910465	2019	GP	0.05073
Sobic.008G192600	8	62588683	62593364	Fv/Fm	0.00789	3.7999999999999999E-2	0.810345	Joint	GP	0.0486
Sobic.002G313600	2	68696819	68700733	Fv/Fm	0.0079	3.4290000000000001E-2	0.999232	2019	3L	-0.056458
Sobic.003G287300	3	62036288	62036814	Fv/Fm	0.00792	3.9379999999999998E-2	0.910465	2019	GP	0.06134
Sobic.007G123200	7	52802244	52805165	Fv/Fm	0.00792	3.9390000000000001E-2	0.910465	2019	GP	-0.053641
Sobic.010G262300	10	59880451	59884249	Fv/Fm	0.00792	3.4840000000000003E-2	0.895923	Joint	3L	0.0497
Sobic.004G064800	4	5225123	5229272	Fv/Fm	0.00793	3.739E-2	0.911498	2017	GP	0.04288
Sobic.005G056600	5	5732866	5735938	Fv/Fm	0.00793	3.739E-2	0.911498	2017	GP	-0.040845
Sobic.001G145200	1	11625641	11628703	Fv/Fm	0.00796	3.9329999999999997E-2	0.910465	2019	GP	-0.050486
Sobic.001G077100	1	5922172	5923086	Fv/Fm	0.00797	3.6889999999999999E-2	0.853635	2017	3L	-0.031771
Sobic.005G111000	5	35435831	35660246	Fv/Fm	0.00797	3.422E-2	0.999232	2019	3L	-0.046076
Sobic.001G237000	1	23964026	23969233	Fv/Fm	0.008	3.7310000000000003E-2	0.911498	2017	GP	0.03134
Sobic.010G054000	10	4234173	4243090	Fv/Fm	0.008	3.7310000000000003E-2	0.911498	2017	GP	0.03713
Sobic.005G108700	5	21036190	21058498	Fv/Fm	0.00801	3.6839999999999998E-2	0.853635	2017	3L	0.03182
Sobic.001G350400	1	64009746	64012432	Fv/Fm	0.00802	3.9260000000000003E-2	0.910465	2019	GP	0.0461
Sobic.003G172966	3	38372467	38373223	Fv/Fm	0.00805	3.4130000000000001E-2	0.999232	2019	3L	0.03721
Sobic.001G068600	1	5245120	5245455	Fv/Fm	0.00806	3.678E-2	0.853635	2017	3L	0.01194
Sobic.002G346400	2	71236731	71240998	Fv/Fm	0.00807	3.6769999999999997E-2	0.853635	2017	3L	0.04408
Sobic.002G024400	2	2262319	2272912	Fv/Fm	0.00808	3.7220000000000003E-2	0.911498	2017	GP	0.02885
Sobic.001G139100	1	11048471	11048842	Fv/Fm	0.0081	3.6740000000000002E-2	0.853635	2017	3L	0.01868
Sobic.010G190800	10	53218508	53226955	Fv/Fm	0.0081	3.7190000000000001E-2	0.911498	2017	GP	0.04213
Sobic.001G484900	1	75560522	75568443	Fv/Fm	0.0081	3.9170000000000003E-2	0.910465	2019	GP	-0.048863
Sobic.006G146000	6	50795764	50803290	Fv/Fm	0.00811	3.7190000000000001E-2	0.911498	2017	GP	0.03024
Sobic.009G079300	9	10695217	10700185	Fv/Fm	0.00813	3.7170000000000002E-2	0.911498	2017	GP	0.03778
Sobic.001G260800	1	31900044	31904891	Fv/Fm	0.00813	3.9129999999999998E-2	0.910465	2019	GP	0.04331
Sobic.003G413201	3	72046922	72060509	Fv/Fm	0.00813	3.4610000000000002E-2	0.913506	Joint	3L	0.02739
Sobic.007G090409	7	13088851	13134737	Fv/Fm	0.00814	3.669E-2	0.853635	2017	3L	-0.025717
Sobic.003G051100	3	4645655	4650286	Fv/Fm	0.00814	3.7150000000000002E-2	0.911498	2017	GP	0.05674
Sobic.001G178400	1	15023399	15029779	Fv/Fm	0.00814	3.771E-2	0.811939	Joint	GP	0.03506
Sobic.003G336500	3	65973388	65977291	Fv/Fm	0.00814	3.7699999999999997E-2	0.811939	Joint	GP	0.05553
Sobic.001G451300	1	72803692	72820482	Fv/Fm	0.00816	3.4009999999999999E-2	0.999232	2019	3L	0.05259
Sobic.001G493200	1	76225172	76230587	Fv/Fm	0.00818	3.7650000000000003E-2	0.811939	Joint	GP	0.07528
Sobic.005G090800	5	13368461	13371852	Fv/Fm	0.00818	3.7659999999999999E-2	0.811939	Joint	GP	0.04685
Sobic.009G243500	9	57972048	57975731	Fv/Fm	0.0082	3.6630000000000003E-2	0.853635	2017	3L	0.01658
Sobic.010G013100	10	1093954	1094703	Fv/Fm	0.0082	3.3980000000000003E-2	0.999232	2019	3L	-0.024076
Sobic.002G384300	2	73955763	73959974	Fv/Fm	0.00821	3.662E-2	0.853635	2017	3L	0.04252
Sobic.008G118300	8	53071023	53073768	Fv/Fm	0.00823	3.6600000000000001E-2	0.853635	2017	3L	0.02633
Sobic.010G081700	10	6973185	6974840	Fv/Fm	0.00823	3.3950000000000001E-2	0.999232	2019	3L	-0.036887
Sobic.009G130300	9	48370616	48371342	Fv/Fm	0.00823	3.9010000000000003E-2	0.910465	2019	GP	-0.03955
Sobic.003G025000	3	2118677	2120653	Fv/Fm	0.00823	3.7600000000000001E-2	0.811939	Joint	GP	-0.026729
Sobic.003G246000	3	58488588	58492062	Fv/Fm	0.00823	3.7600000000000001E-2	0.811939	Joint	GP	0.03474
Sobic.010G061800	10	4824127	4827089	Fv/Fm	0.00824	3.6589999999999998E-2	0.853635	2017	3L	0.04513
Sobic.008G173400	8	60703876	60709024	Fv/Fm	0.00826	3.6560000000000002E-2	0.853635	2017	3L	-0.04348
Sobic.002G092400	2	9602009	9602410	Fv/Fm	0.00827	3.8960000000000002E-2	0.910465	2019	GP	0.02329
Sobic.007G187800	7	62067529	62068942	Fv/Fm	0.00827	3.8960000000000002E-2	0.910465	2019	GP	0.04479
Sobic.002G368901	2	72835157	72839871	Fv/Fm	0.00829	3.4439999999999998E-2	0.924691	Joint	3L	0.0256
Sobic.010G118550	10	13092404	13120744	Fv/Fm	0.0083	3.3869999999999997E-2	0.999232	2019	3L	0.02723
Sobic.006G250200	6	58908909	58911224	Fv/Fm	0.0083	3.8920000000000003E-2	0.910465	2019	GP	-0.036615
Sobic.007G173300	7	60846084	60849928	Fv/Fm	0.00834	3.6929999999999998E-2	0.911498	2017	GP	-0.034146
Sobic.003G292700	3	62514613	62530863	Fv/Fm	0.00834	3.4389999999999997E-2	0.924691	Joint	3L	0.03359
Sobic.002G253900	2	64011370	64014119	Fv/Fm	0.00836	3.3820000000000003E-2	0.999232	2019	3L	-0.034833
Sobic.004G161751	4	51067886	51072079	Fv/Fm	0.00838	3.6429999999999997E-2	0.855702	2017	3L	0.02316
Sobic.001G397400	1	68257581	68265054	Fv/Fm	0.00838	3.8830000000000003E-2	0.910465	2019	GP	0.04387
Sobic.010G066400	10	5317967	5319160	Fv/Fm	0.00839	3.687E-2	0.911498	2017	GP	-0.045277
Sobic.001G374800	1	66343986	66347391	Fv/Fm	0.00841	3.3770000000000001E-2	0.999232	2019	3L	0.03513
Sobic.005G002000	5	143842	157733	Fv/Fm	0.00843	3.3739999999999999E-2	0.999232	2019	3L	0.03619
Sobic.003G055600	3	4988158	4991783	Fv/Fm	0.00844	3.637E-2	0.855702	2017	3L	0.02808
Sobic.010G269400	10	60368668	60370851	Fv/Fm	0.00844	3.8760000000000003E-2	0.910465	2019	GP	0.0753
Sobic.010G015200	10	1235607	1239839	Fv/Fm	0.00844	3.4279999999999998E-2	0.929622	Joint	3L	0.0531
Sobic.003G186500	3	50408446	50410182	Fv/Fm	0.00845	3.3730000000000003E-2	0.999232	2019	3L	0.03756
Sobic.004G066100	4	5362123	5366249	Fv/Fm	0.00846	3.6790000000000003E-2	0.911498	2017	GP	-0.048845
Sobic.002G304000	2	67973716	67976058	Fv/Fm	0.00846	3.8730000000000001E-2	0.910465	2019	GP	0.05001
Sobic.001G289600	1	56577412	56590513	Fv/Fm	0.00849	3.8699999999999998E-2	0.910465	2019	GP	0.07303
Sobic.008G022600	8	1983852	1988606	Fv/Fm	0.00851	3.6290000000000003E-2	0.855702	2017	3L	-0.035225
Sobic.003G119800	3	10868527	10873033	Fv/Fm	0.00856	3.8620000000000002E-2	0.910465	2019	GP	0.05364
Sobic.002G346400	2	71236731	71240998	Fv/Fm	0.0086	3.4119999999999998E-2	0.937552	Joint	3L	0.04493
Sobic.010G147600	10	42269947	42290380	Fv/Fm	0.00862	3.6170000000000001E-2	0.855702	2017	3L	0.05069
Sobic.003G312000	3	64010917	64015272	Fv/Fm	0.00862	3.662E-2	0.911498	2017	GP	0.04315
Sobic.007G048700	7	4836521	4840644	Fv/Fm	0.00862	3.3550000000000003E-2	0.999232	2019	3L	-0.032883
Sobic.002G157100	2	47739492	47743630	Fv/Fm	0.00862	3.8550000000000001E-2	0.910465	2019	GP	0.05962
Sobic.003G128900	3	11966162	11967372	Fv/Fm	0.00862	3.8550000000000001E-2	0.910465	2019	GP	0.04637
Sobic.009G118600	9	46372824	46375260	Fv/Fm	0.00863	3.4090000000000002E-2	0.937552	Joint	3L	0.02291
Sobic.004G232600	4	58158378	58159388	Fv/Fm	0.00865	3.6139999999999999E-2	0.855702	2017	3L	0.02514
Sobic.006G215600	6	56353175	56361000	Fv/Fm	0.00865	3.8519999999999999E-2	0.910465	2019	GP	-0.048678
Sobic.003G228400	3	56601618	56630173	Fv/Fm	0.00868	3.4040000000000001E-2	0.937552	Joint	3L	-0.017409
Sobic.003G339600	3	66268413	66269676	Fv/Fm	0.0087	3.8460000000000001E-2	0.910465	2019	GP	-0.05701
Sobic.002G158900	2	49088269	49138518	Fv/Fm	0.00871	3.6519999999999997E-2	0.911498	2017	GP	0.04837
Sobic.009G140400	9	49733122	49734948	Fv/Fm	0.00871	3.653E-2	0.911498	2017	GP	0.04144
Sobic.003G338700	3	66179499	66179957	Fv/Fm	0.00874	3.3439999999999998E-2	0.999232	2019	3L	-0.017145
Sobic.001G531000	1	79466234	79471748	Fv/Fm	0.00874	3.3980000000000003E-2	0.937764	Joint	3L	-0.020509
Sobic.001G033600	1	2539884	2541707	Fv/Fm	0.00875	3.841E-2	0.910465	2019	GP	-0.056197
Sobic.003G429300	3	73240653	73243115	Fv/Fm	0.0088	3.8350000000000002E-2	0.910465	2019	GP	0.04025
Sobic.001G471200	1	74402512	74404310	Fv/Fm	0.00883	3.832E-2	0.910465	2019	GP	0.03349
Sobic.003G338700	3	66179499	66179957	Fv/Fm	0.00884	3.3890000000000003E-2	0.937764	Joint	3L	-0.01576
Sobic.006G265300	6	59939590	59945160	Fv/Fm	0.00885	3.637E-2	0.911498	2017	GP	0.0539
Sobic.001G284400	1	55682124	55686011	Fv/Fm	0.00885	3.388E-2	0.937764	Joint	3L	0.03344
Sobic.009G134600	9	48956195	48957883	Fv/Fm	0.00887	3.3309999999999999E-2	0.999232	2019	3L	0.04298
Sobic.001G461800	1	73654686	73658919	Fv/Fm	0.0089	3.6319999999999998E-2	0.911498	2017	GP	0.03488
Sobic.003G303900	3	63417603	63425081	Fv/Fm	0.00891	3.823E-2	0.910465	2019	GP	0.05519
Sobic.005G001900	5	138715	143841	Fv/Fm	0.00893	3.6290000000000003E-2	0.911498	2017	GP	0.03426
Sobic.010G213800	10	55675588	55676172	Fv/Fm	0.00894	3.628E-2	0.911498	2017	GP	-0.04467
Sobic.010G020300	10	1638177	1643170	Fv/Fm	0.00895	3.3239999999999999E-2	0.999232	2019	3L	0.03978
Sobic.007G190800	7	62377274	62379404	Fv/Fm	0.00897	3.322E-2	0.999232	2019	3L	-0.042135
Sobic.004G348300	4	67748079	67751770	Fv/Fm	0.00898	3.8150000000000003E-2	0.910465	2019	GP	0.06595
Sobic.003G428200	3	73164862	73169831	Fv/Fm	0.00899	3.6229999999999998E-2	0.911498	2017	GP	-0.044036
Sobic.008G169200	8	60348318	60351084	Fv/Fm	0.00899	3.6229999999999998E-2	0.911498	2017	GP	0.03331
Sobic.005G187400	5	67232943	67235767	Fv/Fm	0.00901	3.6209999999999999E-2	0.911498	2017	GP	0.05109
Sobic.002G368000	2	72767508	72784748	Fv/Fm	0.00904	3.6179999999999997E-2	0.911498	2017	GP	-0.032001
Sobic.003G155300	3	16975306	16985712	Fv/Fm	0.00905	3.3680000000000002E-2	0.952925	Joint	3L	-0.042026
Sobic.003G410900	3	71825046	71828640	Fv/Fm	0.00909	3.6130000000000002E-2	0.911498	2017	GP	0.03875
Sobic.002G113100	2	13778745	13780739	Fv/Fm	0.00912	3.7999999999999999E-2	0.910465	2019	GP	0.03651
Sobic.009G055300	9	5577941	5579761	Fv/Fm	0.00914	3.798E-2	0.910465	2019	GP	0.03024
Sobic.009G198800	9	54901455	54902462	Fv/Fm	0.00917	3.7949999999999998E-2	0.910465	2019	GP	-0.048428
Sobic.009G224100	9	56629830	56635503	Fv/Fm	0.00918	3.6040000000000003E-2	0.911498	2017	GP	-0.03278
Sobic.005G163301	5	63858369	63868609	Fv/Fm	0.00921	3.354E-2	0.955397	Joint	3L	0.01958
Sobic.009G143000	9	50017393	50020609	Fv/Fm	0.00922	3.3529999999999997E-2	0.955397	Joint	3L	0.04363
Sobic.010G104800	10	9866876	9874696	Fv/Fm	0.00924	3.7879999999999997E-2	0.910465	2019	GP	0.04233
Sobic.004G146600	4	45505400	45622375	Fv/Fm	0.00929	3.3459999999999997E-2	0.955397	Joint	3L	0.03256
Sobic.002G241400	2	63104337	63104606	Fv/Fm	0.0093	3.7810000000000003E-2	0.910465	2019	GP	0.03468
Sobic.001G078400	1	6013134	6015315	Fv/Fm	0.00931	3.5900000000000001E-2	0.911498	2017	GP	0.05372
Sobic.006G110900	6	47944858	47953240	Fv/Fm	0.00933	3.288E-2	0.999232	2019	3L	0.04083
Sobic.002G205000	2	59642517	59646207	Fv/Fm	0.00935	3.5869999999999999E-2	0.911498	2017	GP	-0.040191
Sobic.003G065400	3	5604606	5608213	Fv/Fm	0.00935	3.7769999999999998E-2	0.910465	2019	GP	-0.011526
Sobic.003G002600	3	303412	309956	Fv/Fm	0.00936	3.585E-2	0.911498	2017	GP	0.0487
Sobic.008G022400	8	1969986	1972860	Fv/Fm	0.00936	3.3390000000000003E-2	0.955397	Joint	3L	0.02857
Sobic.003G296600	3	62865339	62868910	Fv/Fm	0.00937	3.338E-2	0.955397	Joint	3L	-0.036637
Sobic.008G159400	8	59249527	59262941	Fv/Fm	0.0094	3.771E-2	0.910465	2019	GP	-0.045479
Sobic.008G168100	8	60200782	60206951	Fv/Fm	0.00941	3.2800000000000003E-2	0.999232	2019	3L	-0.034288
Sobic.001G503200	1	77183127	77185034	Fv/Fm	0.00942	3.5790000000000002E-2	0.911498	2017	GP	0.04329
Sobic.004G093600	4	8012390	8018965	Fv/Fm	0.00943	3.5790000000000002E-2	0.911498	2017	GP	0.05188
Sobic.009G140600	9	49794233	49796321	Fv/Fm	0.00943	3.5779999999999999E-2	0.911498	2017	GP	0.03911
Sobic.006G186800	6	54173041	54177333	Fv/Fm	0.00943	3.279E-2	0.999232	2019	3L	0.04424
Sobic.006G076400	6	44092292	44092702	Fv/Fm	0.00943	3.3329999999999999E-2	0.955397	Joint	3L	-0.022562
Sobic.003G061800	3	5406269	5410901	Fv/Fm	0.00944	3.7670000000000002E-2	0.910465	2019	GP	-0.036996
Sobic.008G045800	8	4513142	4526196	Fv/Fm	0.00945	3.2770000000000001E-2	0.999232	2019	3L	0.03247
Sobic.009G257900	9	59188603	59194880	Fv/Fm	0.00948	3.5740000000000001E-2	0.911498	2017	GP	0.04619
Sobic.005G192400	5	67594220	67604393	Fv/Fm	0.00948	3.7620000000000001E-2	0.910465	2019	GP	0.03945
Sobic.009G203600	9	55228965	55232211	Fv/Fm	0.0095	3.3270000000000001E-2	0.955397	Joint	3L	0.02959
Sobic.008G046900	8	4629943	4632252	Fv/Fm	0.00953	3.3239999999999999E-2	0.955397	Joint	3L	0.04004
Sobic.003G407600	3	71534743	71538373	Fv/Fm	0.00955	3.567E-2	0.911498	2017	GP	0.04842
Sobic.003G244600	3	58394113	58395129	Fv/Fm	0.00955	3.7560000000000003E-2	0.910465	2019	GP	0.01347
Sobic.010G168301	10	49641736	49661141	Fv/Fm	0.00955	3.755E-2	0.910465	2019	GP	0.02238
Sobic.001G328800	1	61632658	61633450	Fv/Fm	0.00956	3.5659999999999997E-2	0.911498	2017	GP	-0.035916
Sobic.010G125866	10	15594368	15598857	Fv/Fm	0.00956	3.2669999999999998E-2	0.999232	2019	3L	0.03654
Sobic.002G221700	2	61351002	61355051	Fv/Fm	0.00958	3.5639999999999998E-2	0.911498	2017	GP	-0.03006
Sobic.002G033000	2	3017311	3022678	Fv/Fm	0.0097	3.2550000000000003E-2	0.999232	2019	3L	-0.02866
Sobic.004G191500	4	54334180	54337087	Fv/Fm	0.00978	3.2480000000000002E-2	0.999232	2019	3L	0.02429
Sobic.002G292800	2	67038019	67047133	Fv/Fm	0.00983	3.2439999999999997E-2	0.999232	2019	3L	0.03967
Sobic.009G255800	9	58957213	58965000	Fv/Fm	0.00986	3.2410000000000001E-2	0.999232	2019	3L	0.07716
Sobic.002G254900	2	64136680	64138122	Fv/Fm	0.00992	3.236E-2	0.999232	2019	3L	0.03072
Sobic.001G016050	1	1407619	1409237	Fv/Fm	0.01003	3.227E-2	0.999232	2019	3L	-0.022865
Sobic.006G201900	6	55323249	55333984	Fv/Fm	0.01007	3.2239999999999998E-2	0.999232	2019	3L	-0.016629
Sobic.002G420100	2	76736515	76741018	Fv/Fm	0.01014	3.218E-2	0.999232	2019	3L	-0.037563
Sobic.003G113500	3	10198218	10198643	Fv/Fm	0.01015	3.2160000000000001E-2	0.999232	2019	3L	-0.0147
Sobic.002G064700	2	6372692	6384722	Fv/Fm	0.0102	3.2120000000000003E-2	0.999232	2019	3L	0.02397
Sobic.003G339500	3	66236321	66238429	Fv/Fm	0.01024	3.209E-2	0.999232	2019	3L	0.03479
Sobic.002G067000	2	6624805	6631010	Fv/Fm	0.01041	3.1949999999999999E-2	0.999232	2019	3L	-0.013365
Sobic.004G047400	4	3856080	3859758	Fv/Fm	0.01042	3.1949999999999999E-2	0.999232	2019	3L	-0.017171
Sobic.001G532400	1	79557423	79562902	Fv/Fm	0.01049	3.1890000000000002E-2	0.999232	2019	3L	0.05026
Sobic.007G179332	7	61240888	61253152	Fv/Fm	0.01049	3.1879999999999999E-2	0.999232	2019	3L	0.03341
Sobic.009G075100	9	9658351	9658911	Fv/Fm	0.0106	3.1789999999999999E-2	0.999232	2019	3L	0.02194
Sobic.006G163100	6	52081990	52083869	Fv/Fm	0.01063	3.1780000000000003E-2	0.999232	2019	3L	0.03272
Sobic.002G308800	2	68307060	68322803	Fv/Fm	0.01065	3.1759999999999997E-2	0.999232	2019	3L	0.03652
Sobic.009G070200	9	8245293	8248828	Fv/Fm	0.01065	3.1759999999999997E-2	0.999232	2019	3L	-0.040529
Sobic.009G195300	9	54640509	54643656	Fv/Fm	0.01078	3.1660000000000001E-2	0.999232	2019	3L	-0.043804
Sobic.002G145800	2	28408232	28860420	Fv/Fm	0.0111	3.141E-2	0.999232	2019	3L	-0.060564
Sobic.004G089500	4	7602879	7606062	Fv/Fm	0.01116	3.1359999999999999E-2	0.999232	2019	3L	0.03127
Sobic.003G310100	3	63829052	63831894	Fv/Fm	0.01119	3.1329999999999997E-2	0.999232	2019	3L	-0.053511
Sobic.005G042100	5	3877534	3886466	Fv/Fm	0.01122	3.1309999999999998E-2	0.999232	2019	3L	-0.03121
Sobic.003G444200	3	74257188	74258821	Fv/Fm	0.0113	3.125E-2	0.999232	2019	3L	0.03084
Sobic.004G054700	4	4430607	4432081	Fv/Fm	0.01137	3.1199999999999999E-2	0.999232	2019	3L	0.04575
Sobic.004G347600	4	67690680	67702261	Fv/Fm	0.01137	3.1199999999999999E-2	0.999232	2019	3L	0.03249
Sobic.004G034900	4	2812176	2823116	Fv/Fm	0.01138	3.1199999999999999E-2	0.999232	2019	3L	0.04933
Sobic.004G357400	4	68435685	68438803	Fv/Fm	0.01138	3.1189999999999999E-2	0.999232	2019	3L	0.04479
Sobic.006G239000	6	57969086	57982648	Fv/Fm	0.01151	3.1099999999999999E-2	0.999232	2019	3L	0.05147
Sobic.002G424500	2	77125440	77138256	Fv/Fm	0.01156	3.107E-2	0.999232	2019	3L	0.0344
Sobic.010G011000	10	967339	975715	Fv/Fm	0.0117	3.0960000000000001E-2	0.999232	2019	3L	0.01752
Sobic.007G174600	7	60890630	60899014	Fv/Fm	0.01179	3.09E-2	0.999232	2019	3L	0.02547
Sobic.003G253800	3	59246319	59250516	Maximum NPQ	4.05e-06	0.11087	0.0678871	2019	3L	-1.529
Sobic.002G365900	2	72589858	72594995	Maximum NPQ	1.24e-05	0.10042	0.103432	2019	3L	1.12434
Sobic.001G531200	1	79481520	79484380	Maximum NPQ	2.71e-05	9.1300000000000006E-2	0.452905	2017	3L	-1.5257
Sobic.007G143500	7	57321911	57329571	Maximum NPQ	3.41e-05	9.0810000000000002E-2	0.16185	2019	3L	0.99967
Sobic.005G092600	5	14269394	14279989	Maximum NPQ	3.65e-05	9.2929999999999999E-2	0.712027	Joint	GP	1.12571
Sobic.002G255400	2	64167989	64170179	Maximum NPQ	4.06e-05	8.9169999999999999E-2	0.16185	2019	3L	1.14072
Sobic.010G074900	10	6089977	6094263	Maximum NPQ	4.91e-05	8.7359999999999993E-2	0.16185	2019	3L	-1.2888
Sobic.001G172700	1	14479354	14483277	Maximum NPQ	5.04e-05	8.473E-2	0.441754	Joint	3L	0.8136
Sobic.002G059300	2	5703105	5711883	Maximum NPQ	5.28e-05	8.4290000000000004E-2	0.441754	Joint	3L	-0.96879
Sobic.005G154850	5	62646063	62661021	Maximum NPQ	6.71e-05	8.8910000000000003E-2	0.999906	2017	GP	-1.0041
Sobic.009G137900	9	49486223	49487663	Maximum NPQ	6.94e-05	8.2500000000000004E-2	0.580847	2017	3L	0.99433
Sobic.005G092600	5	14269394	14279989	Maximum NPQ	7.41e-05	8.6639999999999995E-2	0.582181	2019	GP	1.14687
Sobic.003G328600	3	65393945	65399092	Maximum NPQ	7.54e-05	8.3260000000000001E-2	0.16185	2019	3L	-1.3703
Sobic.006G241400	6	58219488	58224048	Maximum NPQ	8e-05	8.5879999999999998E-2	0.582181	2019	GP	0.85094
Sobic.005G162600	5	63802774	63815494	Maximum NPQ	8.95e-05	8.4769999999999998E-2	0.582181	2019	GP	1.36058
Sobic.004G281200	4	62358872	62360761	Maximum NPQ	9.12e-05	8.1449999999999995E-2	0.16185	2019	3L	-0.87839
Sobic.003G131000	3	12265665	12266108	Maximum NPQ	9.35e-05	8.1199999999999994E-2	0.16185	2019	3L	0.84811
Sobic.004G209000	4	55870728	55873569	Maximum NPQ	9.6e-05	8.0960000000000004E-2	0.16185	2019	3L	0.97879
Sobic.004G087000	4	7310345	7315002	Maximum NPQ	9.67e-05	8.0890000000000004E-2	0.16185	2019	3L	-1.2894
Sobic.001G412800	1	69516027	69518006	Maximum NPQ	0.000107	7.9880000000000007E-2	0.163402	2019	3L	-1.1097
Sobic.002G059300	2	5703105	5711883	Maximum NPQ	0.000131	7.8E-2	0.182348	2019	3L	-0.98344
Sobic.001G206900	1	18885627	18891298	Maximum NPQ	0.000142	7.7189999999999995E-2	0.183145	2019	3L	-1.8742
Sobic.007G143500	7	57321911	57329571	Maximum NPQ	0.00016	7.399E-2	0.556408	Joint	3L	0.85472
Sobic.006G241350	6	58216489	58219487	Maximum NPQ	0.000161	7.893E-2	0.785243	2019	GP	0.8534
Sobic.002G360200	2	72241210	72243600	Maximum NPQ	0.000175	7.5230000000000005E-2	0.202446	2019	3L	0.79218
Sobic.010G070900	10	5686997	5696478	Maximum NPQ	0.000191	7.6649999999999996E-2	0.783517	Joint	GP	0.45271
Sobic.004G225100	4	57540279	57548249	Maximum NPQ	0.000191	7.4359999999999996E-2	0.202446	2019	3L	-0.81977
Sobic.008G004400	8	389720	405165	Maximum NPQ	0.000196	7.4130000000000001E-2	0.202446	2019	3L	-1.7603
Sobic.004G225100	4	57540279	57548249	Maximum NPQ	0.000204	7.1730000000000002E-2	0.556408	Joint	3L	-0.75593
Sobic.010G133400	10	19418405	19424410	Maximum NPQ	0.000211	7.2059999999999999E-2	0.904608	2017	3L	-1.0463
Sobic.010G133400	10	19418405	19424410	Maximum NPQ	0.000215	7.1230000000000002E-2	0.556408	Joint	3L	-1.0866
Sobic.007G017700	7	1512461	1527500	Maximum NPQ	0.000218	7.5300000000000006E-2	0.783517	Joint	GP	0.72156
Sobic.003G411000	3	71830820	71832923	Maximum NPQ	0.000223	7.0889999999999995E-2	0.556408	Joint	3L	-1.0597
Sobic.004G210200	4	55998200	56002520	Maximum NPQ	0.000224	7.2840000000000002E-2	0.202446	2019	3L	0.86566
Sobic.002G319300	2	69114952	69122063	Maximum NPQ	0.000231	7.535E-2	0.900025	2019	GP	0.94102
Sobic.002G233100	2	62405505	62407252	Maximum NPQ	0.000233	7.0480000000000001E-2	0.556408	Joint	3L	1.02464
Sobic.001G500200	1	76949949	76963948	Maximum NPQ	0.000243	7.2040000000000007E-2	0.202446	2019	3L	-0.51572
Sobic.008G142700	8	57423997	57424971	Maximum NPQ	0.000247	7.1879999999999999E-2	0.202446	2019	3L	-1.1214
Sobic.002G378300	2	73478175	73480642	Maximum NPQ	0.000257	7.1510000000000004E-2	0.202446	2019	3L	-1.7293
Sobic.003G325200	3	65150853	65153313	Maximum NPQ	0.00026	7.1410000000000001E-2	0.202446	2019	3L	-1.129
Sobic.001G450700	1	72752329	72756396	Maximum NPQ	0.000276	7.084E-2	0.202446	2019	3L	-1.0216
Sobic.001G370600	1	65908550	65909101	Maximum NPQ	0.000285	7.0519999999999999E-2	0.202446	2019	3L	-1.0682
Sobic.002G029800	2	2761506	2778968	Maximum NPQ	0.00029	7.034E-2	0.202446	2019	3L	0.90771
Sobic.010G070900	10	5686997	5696478	Maximum NPQ	0.000298	7.3849999999999999E-2	0.999906	2017	GP	0.42544
Sobic.004G087000	4	7310345	7315002	Maximum NPQ	0.000303	6.8029999999999993E-2	0.572381	Joint	3L	-1.1184
Sobic.009G116200	9	45864736	45869770	Maximum NPQ	0.000303	7.2059999999999999E-2	0.783517	Joint	GP	0.72988
Sobic.007G047700	7	4776471	4780007	Maximum NPQ	0.000313	6.9629999999999997E-2	0.206938	2019	3L	-1.4205
Sobic.007G054000	7	5446123	5457578	Maximum NPQ	0.000321	6.9360000000000005E-2	0.206938	2019	3L	-0.74036
Sobic.010G106300	10	10185154	10186173	Maximum NPQ	0.000349	6.6689999999999999E-2	0.572381	Joint	3L	0.61998
Sobic.010G041600	10	3225696	3227443	Maximum NPQ	0.00036	6.8269999999999997E-2	0.223357	2019	3L	-1.4399
Sobic.004G268000	4	61204063	61207274	Maximum NPQ	0.000367	7.016E-2	0.783517	Joint	GP	0.92382
Sobic.004G162400	4	51171862	51176380	Maximum NPQ	0.000378	6.7790000000000003E-2	0.223829	2019	3L	-0.67342
Sobic.001G045000	1	3342945	3346456	Maximum NPQ	0.000388	6.7559999999999995E-2	0.223829	2019	3L	-1.2971
Sobic.010G233400	10	57602835	57614912	Maximum NPQ	0.000391	6.6220000000000001E-2	0.904608	2017	3L	0.39683
Sobic.003G071500	3	6081394	6085307	Maximum NPQ	0.000403	6.719E-2	0.224862	2019	3L	-1.4113
Sobic.001G281900	1	55296325	55298838	Maximum NPQ	0.000405	6.5299999999999997E-2	0.572381	Joint	3L	-0.95602
[truncated: 17,676 more rows]

## Sheet: S5 Top FCT Genes
S5 Top 1% of genes identified via Fisher's combined test for each trait and model year. Gene ID, chromosome, trait name, associated GWAS SNP p-value, TWAS p-value, Fisher's combined (FCT) p-value, FDR-adjusted FCT p-value, model year, and measured tissue are provided. Joint model includes environmental term accounting for measurement year. 3L, tissue sampled from third leaf; GP, tissue sampled fr…
[truncated: 12,668 more rows]

[truncated: 7 more sheets: S6 GO Enrichment, S7 Overlapping Top Genes, S8 SIFT scores, S9 BLUPs, S10 2017 NPQ trait values, S11 2019 NPQ trait values, S12 Top Accessions MTS]
